# Supplementary material for: The association between the gut microbiome and 24-h blood pressure measurements in the SCAPIS study
Source: Commun Med (Lond). 2025 Jul 7;5:276. doi: 10.1038/s43856-025-00980-x (PMC12234806; doi:10.1038/s43856-025-00980-x)
Supplement: Supplementary file 4 — Supplementary Data 1 [file 43856_2025_980_MOESM4_ESM.xlsx]

## Sheet: Supplementary_table_1
Supplementary Data 1. Associations between metagenomic species and 24-hour blood pressure outcomes from the 24-hour ABPM subsample in Model 1. Model 1 is adjusted for age, sex, country of birth, smoking, fiber intake, total energy intake, estimated sodium intake, use of antidiabetic medication, use of antihyperlipidemic medication, body mass index, and technical source of variation. Name of speci…
Taxonomic Information			24-hour SBP (n=3695)							24-hour DBP (n=3695)							Variability of 24-hour SBP (n=3695)							Variability of 24-hour DBP (n=3695)
Name of species	Internal identifier	Prevalence	Coef.	lower 95% CI	upper 95% CI	P-value	q-value	Influential_Coef.	Influential_P-value	Coef.	lower 95% CI	upper 95% CI	P-value	q-value	Influential_Coef.	Influential_P-value	Coef.	lower 95% CI	upper 95% CI	P-value	q-value	Influential_Coef.	Influential_P-value	Coef.	lower 95% CI	upper 95% CI	P-value	q-value	Influential_Coef.	Influential_P-value
Dysosmobacter sp001916835	hMGS.00195	84.68	-0.25	-0.37	-0.12	9.02e-05	0.012	-0.24	0.000152	-0.17	-0.25	-0.08	0.000141	0.038	-0.16	0.000226	-0.05	-0.09	0	0.062	0.262	-0.04	0.086	-0.03	-0.07	0.01	0.199	0.563	-0.02	0.246
Intestinimonas massiliensis	hMGS.01559	74.72	-0.3	-0.45	-0.15	8.06e-05	0.012	-0.29	0.000126	-0.15	-0.25	-0.04	0.005	0.228	-0.14	0.008	-0.1	-0.16	-0.04	0.000701	0.056	-0.1	0.001	-0.07	-0.12	-0.02	0.004	0.29	-0.07	0.006
Streptococcus sp001556435	hMGS.01022	72.18	0.31	0.14	0.49	0.000487	0.044	0.33	0.000269	0.14	0.02	0.27	0.021	0.248	0.15	0.014	0.06	0	0.13	0.061	0.262	0.06	0.087	0.05	-0.01	0.11	0.096	0.486	0.04	0.134
Streptococcus salivarius	hMGS.00030	81.43	0.29	0.12	0.47	0.000885	0.059	0.31	0.000513	0.16	0.04	0.28	0.009	0.232	0.17	0.006	0.08	0.01	0.14	0.024	0.177	0.08	0.016	0.05	0	0.11	0.053	0.408	0.05	0.08
Anaerotignum faecicola	hMGS.00080	72.23	-0.17	-0.27	-0.06	0.002	0.079	-0.16	0.002	-0.12	-0.19	-0.04	0.002	0.132	-0.11	0.002	-0.01	-0.05	0.03	0.76	0.863	0	0.86	-0.01	-0.04	0.02	0.573	0.813	-0.01	0.653
CAG-170 sp002404795	hMGS.00224	76.89	-0.18	-0.29	-0.07	0.002	0.079	-0.17	0.003	-0.08	-0.16	-0.01	0.031	0.281	-0.08	0.039	-0.04	-0.09	0	0.049	0.236	-0.04	0.065	-0.02	-0.05	0.02	0.316	0.631	-0.02	0.372
Faecalibacterium prausnitzii	hMGS.00647	59.3	0.16	0.05	0.26	0.003	0.085	0.15	0.004	0.11	0.04	0.19	0.002	0.132	0.12	0.001	0.03	-0.01	0.07	0.147	0.407	0.03	0.179	0.02	-0.01	0.06	0.151	0.54	0.03	0.125
Eubacterium F sp003491505	hMGS.00055	82.65	-0.17	-0.29	-0.06	0.003	0.085	-0.17	0.004	-0.1	-0.18	-0.02	0.017	0.24	-0.1	0.012	-0.05	-0.1	-0.01	0.023	0.177	-0.05	0.037	-0.02	-0.06	0.01	0.226	0.588	-0.02	0.272
CAJFUR01 sp904420575	hMGS.03501	88.9	-0.3	-0.49	-0.1	0.003	0.085	-0.31	0.002	-0.11	-0.24	0.03	0.126	0.418	-0.1	0.16	-0.04	-0.11	0.04	0.348	0.593	-0.04	0.269	-0.02	-0.08	0.04	0.574	0.813	-0.01	0.681
Eubacterium F sp900539115	hMGS.00208	55.37	0.14	0.04	0.24	0.005	0.137	0.14	0.007	0.09	0.02	0.16	0.016	0.24	0.08	0.021	-0.01	-0.04	0.03	0.78	0.879	0	0.86	-0.02	-0.05	0.02	0.315	0.631	-0.02	0.27
Bifidobacterium adolescentis	hMGS.00004	80.92	0.13	0.04	0.23	0.006	0.138	0.14	0.004	0.09	0.02	0.15	0.01	0.232	0.09	0.007	0.02	-0.02	0.06	0.292	0.575	0.02	0.216	0.02	-0.01	0.05	0.176	0.563	0.02	0.134
Faecalibacterium prausnitzii D	hMGS.00050	96.02	0.22	0.06	0.38	0.007	0.148	0.24	0.003	0.11	0	0.22	0.055	0.339	0.12	0.032	0.05	-0.01	0.11	0.084	0.31	0.06	0.056	0.05	0	0.1	0.072	0.463	0.05	0.049
Faecalibacillus intestinalis	hMGS.00040	89.53	0.18	0.04	0.32	0.011	0.195	0.19	0.008	0.15	0.05	0.25	0.002	0.132	0.16	0.002	0.04	-0.01	0.1	0.122	0.368	0.05	0.084	0.02	-0.03	0.06	0.416	0.687	0.02	0.338
Bifidobacterium longum	hMGS.00002	88.04	0.17	0.04	0.31	0.011	0.195	0.19	0.007	0.13	0.04	0.23	0.006	0.228	0.14	0.004	0.01	-0.04	0.07	0.606	0.764	0.02	0.501	0.02	-0.03	0.06	0.451	0.719	0.02	0.391
Agathobaculum butyriciproducens	hMGS.00067	98.27	0.3	0.06	0.53	0.013	0.195	0.32	0.007	0.19	0.03	0.36	0.019	0.24	0.21	0.011	0.11	0.02	0.2	0.017	0.154	0.12	0.008	0.05	-0.02	0.13	0.185	0.563	0.06	0.125
Lachnospira rogosae	hMGS.05757	68.34	0.12	0.03	0.21	0.012	0.195	0.12	0.01	0.08	0.01	0.14	0.018	0.24	0.08	0.013	0.03	-0.01	0.06	0.131	0.385	0.03	0.106	0.02	-0.01	0.05	0.285	0.613	0.02	0.249
Faecivicinus sp900553265	hMGS.01431	62.14	-0.2	-0.35	-0.04	0.013	0.195	-0.19	0.017	-0.12	-0.23	-0.01	0.029	0.281	-0.11	0.037	-0.06	-0.12	-0.01	0.033	0.191	-0.06	0.046	-0.03	-0.08	0.02	0.251	0.597	-0.03	0.199
ER4 sp000765235	hMGS.00025	87.55	-0.14	-0.25	-0.03	0.013	0.195	-0.13	0.019	-0.04	-0.12	0.03	0.284	0.704	-0.04	0.359	-0.02	-0.07	0.02	0.251	0.534	-0.02	0.332	0	-0.04	0.03	0.882	0.983	0	0.997
Agathobacter faecis	hMGS.00006	82.17	0.12	0.02	0.21	0.014	0.205	0.12	0.009	0.08	0.01	0.14	0.02	0.24	0.08	0.013	0.02	-0.02	0.05	0.317	0.583	0.02	0.384	0.01	-0.02	0.04	0.521	0.785	0.01	0.448
Pseudobutyricicoccus lothianensis	hMGS.04286	57.16	0.15	0.03	0.27	0.018	0.238	0.15	0.014	0.1	0.02	0.19	0.015	0.24	0.1	0.02	-0.01	-0.06	0.04	0.673	0.811	-0.01	0.591	-0.03	-0.07	0.01	0.183	0.563	-0.03	0.149
Limiplasma sp900548145	hMGS.00609	51.66	-0.15	-0.29	-0.02	0.021	0.242	-0.16	0.015	-0.15	-0.25	-0.06	0.000902	0.121	-0.16	0.000604	-0.07	-0.12	-0.02	0.004	0.108	-0.08	0.003	-0.06	-0.1	-0.01	0.009	0.367	-0.06	0.007
ER4 sp900317525	hMGS.00094	82.19	-0.13	-0.24	-0.02	0.022	0.242	-0.12	0.031	-0.1	-0.17	-0.02	0.013	0.24	-0.09	0.019	-0.09	-0.14	-0.05	1.06e-05	0.003	-0.09	1.85e-05	-0.07	-0.1	-0.03	0.000285	0.076	-0.06	0.000454
CAG-170 sp900553545	hMGS.01165	77.19	-0.15	-0.27	-0.02	0.02	0.242	-0.14	0.027	-0.09	-0.17	0	0.054	0.339	-0.08	0.068	-0.08	-0.13	-0.03	0.000831	0.056	-0.08	0.001	-0.04	-0.08	0	0.032	0.393	-0.05	0.024
PeH17 sp000435055	hMGS.00033	61.43	-0.11	-0.2	-0.02	0.02	0.242	-0.11	0.026	-0.05	-0.12	0.01	0.126	0.418	-0.05	0.104	-0.06	-0.1	-0.03	0.000593	0.056	-0.06	0.000799	-0.03	-0.06	0	0.066	0.442	-0.03	0.054
Terrisporobacter sp900557165	hMGS.01466	57.78	0.14	0.02	0.26	0.023	0.243	0.13	0.03	0.08	0	0.16	0.065	0.339	0.07	0.082	0.04	-0.01	0.08	0.11	0.348	0.03	0.134	0.03	-0.01	0.07	0.113	0.486	0.03	0.135
Faecousia sp003525905	hMGS.00126	90.8	-0.17	-0.31	-0.02	0.024	0.246	-0.16	0.037	-0.11	-0.21	-0.01	0.033	0.281	-0.1	0.046	-0.03	-0.08	0.03	0.335	0.588	-0.02	0.43	-0.01	-0.06	0.04	0.655	0.867	-0.01	0.77
UBA866 sp900543295	hMGS.02378	66.47	-0.16	-0.29	-0.02	0.027	0.267	-0.15	0.036	-0.12	-0.21	-0.02	0.017	0.24	-0.11	0.022	-0.06	-0.11	0	0.034	0.191	-0.05	0.045	-0.02	-0.07	0.02	0.338	0.642	-0.02	0.396
Angelakisella sp900547385	hMGS.00336	53.48	-0.1	-0.19	-0.01	0.032	0.29	-0.09	0.04	-0.07	-0.13	-0.01	0.024	0.257	-0.07	0.019	-0.04	-0.08	-0.01	0.02	0.175	-0.04	0.026	-0.03	-0.05	0	0.085	0.486	-0.03	0.069
ER4 sp003522105	hMGS.00322	34.97	-0.12	-0.23	-0.01	0.03	0.29	-0.13	0.023	-0.08	-0.15	0	0.051	0.339	-0.08	0.039	-0.06	-0.1	-0.01	0.01	0.129	-0.06	0.007	-0.04	-0.07	0	0.031	0.393	-0.04	0.023
Phil1 sp001940855	hMGS.00086	42.87	-0.11	-0.21	-0.01	0.032	0.29	-0.11	0.025	-0.05	-0.12	0.02	0.176	0.534	-0.05	0.145	-0.05	-0.09	-0.02	0.006	0.108	-0.05	0.008	-0.04	-0.07	-0.01	0.023	0.39	-0.04	0.018
Vescimonas sp900548615	hMGS.05848	41.49	-0.1	-0.2	-0.01	0.039	0.325	-0.11	0.03	-0.07	-0.13	0	0.062	0.339	-0.07	0.049	-0.04	-0.08	-0.01	0.024	0.177	-0.05	0.017	-0.01	-0.05	0.02	0.364	0.668	-0.02	0.306
Alistipes communis	hMGS.00237	82.33	-0.12	-0.24	-0.01	0.04	0.325	-0.11	0.052	-0.07	-0.15	0.01	0.076	0.35	-0.07	0.095	0.02	-0.03	0.06	0.427	0.63	0.02	0.34	0	-0.03	0.04	0.812	0.954	0.01	0.716
Faecalibacterium sp900539945	hMGS.00403	88.31	0.12	0.01	0.24	0.04	0.325	0.13	0.027	0.06	-0.02	0.15	0.123	0.418	0.07	0.089	0	-0.04	0.05	0.92	0.961	0.01	0.825	-0.01	-0.04	0.03	0.794	0.953	0	0.891
Ventrimonas sp003478505	hMGS.00717	73.94	0.14	0	0.28	0.044	0.347	0.13	0.059	0.12	0.02	0.21	0.019	0.24	0.11	0.025	0.03	-0.03	0.08	0.318	0.583	0.02	0.375	0.03	-0.01	0.08	0.176	0.563	0.03	0.211
Faecalibacterium prausnitzii J	hMGS.00290	42.68	-0.14	-0.29	0	0.054	0.347	-0.15	0.041	-0.12	-0.22	-0.01	0.025	0.258	-0.12	0.018	-0.02	-0.07	0.04	0.551	0.721	-0.02	0.473	-0.01	-0.06	0.04	0.732	0.925	-0.01	0.649
Lawsonibacter asaccharolyticus	hMGS.00486	98.35	0.21	-0.01	0.43	0.062	0.347	0.23	0.043	0.17	0.01	0.32	0.034	0.281	0.18	0.022	0.13	0.04	0.21	0.004	0.108	0.13	0.002	0.04	-0.03	0.11	0.274	0.603	0.05	0.186
Pseudoscilispira sp018369915	hMGS.04307	61.95	0.12	0	0.25	0.056	0.347	0.13	0.043	0.09	0	0.18	0.045	0.329	0.09	0.032	0.03	-0.01	0.08	0.169	0.441	0.04	0.138	0	-0.04	0.04	0.992	0.995	0	0.923
Choladocola sp003480725	hMGS.00847	94.29	0.17	0	0.35	0.055	0.347	0.18	0.039	0.12	0	0.24	0.048	0.336	0.13	0.033	0.05	-0.02	0.11	0.186	0.454	0.05	0.138	0.06	0	0.12	0.04	0.408	0.06	0.028
Eubacterium G ventriosum	hMGS.00131	77.35	0.11	-0.01	0.23	0.062	0.347	0.12	0.047	0.08	0	0.16	0.058	0.339	0.08	0.047	0.03	-0.02	0.07	0.226	0.515	0.03	0.171	0	-0.04	0.04	0.967	0.995	0	0.943
Intestinibacter sp900540355	hMGS.01003	57.97	0.12	0	0.23	0.046	0.347	0.11	0.06	0.08	0	0.16	0.056	0.339	0.07	0.073	0	-0.04	0.04	0.995	0.998	0	0.915	0	-0.04	0.04	0.994	0.995	0	0.927
Vescimonas coprocola	hMGS.05777	89.45	-0.13	-0.26	0	0.05	0.347	-0.12	0.074	-0.09	-0.18	0	0.052	0.339	-0.08	0.07	-0.02	-0.07	0.03	0.409	0.626	-0.02	0.483	-0.01	-0.05	0.04	0.805	0.953	0	0.908
UBA1417 sp003531055	hMGS.00060	92.4	-0.16	-0.31	0	0.05	0.347	-0.14	0.078	-0.1	-0.21	0	0.061	0.339	-0.1	0.086	-0.02	-0.08	0.04	0.563	0.73	-0.01	0.678	0.02	-0.03	0.07	0.366	0.668	0.03	0.285
UBA11774 sp003507655	hMGS.00193	91.64	-0.14	-0.29	0.01	0.064	0.347	-0.13	0.086	-0.1	-0.2	0.01	0.064	0.339	-0.09	0.086	-0.02	-0.08	0.04	0.488	0.675	-0.02	0.577	-0.03	-0.08	0.02	0.292	0.613	-0.02	0.373
Fusicatenibacter saccharivorans	hMGS.00011	98.29	0.21	0	0.41	0.051	0.347	0.23	0.027	0.13	-0.02	0.27	0.08	0.355	0.14	0.051	0.06	-0.02	0.14	0.143	0.405	0.08	0.06	0.05	-0.02	0.12	0.146	0.54	0.06	0.074
HGM13006 sp900756575	hMGS.01065	58.13	0.14	0	0.28	0.054	0.347	0.15	0.041	0.09	-0.01	0.19	0.08	0.355	0.08	0.103	-0.01	-0.06	0.05	0.822	0.913	0	0.911	0	-0.05	0.05	0.986	0.995	0	0.915
Blautia A sp900548245	hMGS.01042	54.21	0.12	0	0.25	0.057	0.347	0.12	0.072	0.07	-0.01	0.16	0.103	0.406	0.07	0.129	0.02	-0.03	0.07	0.433	0.634	0.02	0.511	0.02	-0.03	0.06	0.468	0.741	0.01	0.529
SFEL01 sp004557245	hMGS.00045	61.98	-0.1	-0.2	0	0.059	0.347	-0.1	0.045	-0.06	-0.13	0.02	0.123	0.418	-0.06	0.093	-0.06	-0.1	-0.02	0.002	0.095	-0.06	0.003	-0.04	-0.07	-0.01	0.018	0.368	-0.04	0.023
Acetatifactor intestinalis	hMGS.00022	89.15	0.11	-0.01	0.23	0.065	0.347	0.12	0.046	0.07	-0.01	0.15	0.109	0.418	0.07	0.08	0.04	-0.01	0.08	0.104	0.339	0.04	0.072	0.03	-0.01	0.07	0.129	0.499	0.03	0.159
UMGS1071 sp900542375	hMGS.00730	53.78	0.13	-0.01	0.26	0.062	0.347	0.13	0.05	0.05	-0.04	0.14	0.258	0.662	0.06	0.209	0.01	-0.05	0.06	0.832	0.917	0.01	0.752	0	-0.05	0.04	0.879	0.983	-0.01	0.818
Alistipes A pullistercoris	hMGS.00636	55.07	-0.1	-0.2	0	0.056	0.347	-0.11	0.044	-0.03	-0.11	0.04	0.357	0.719	-0.04	0.282	0.02	-0.02	0.06	0.416	0.626	0.02	0.361	-0.01	-0.04	0.02	0.526	0.787	-0.01	0.578
Bacteroides cellulosilyticus	hMGS.00261	65.49	-0.09	-0.18	0.01	0.066	0.347	-0.08	0.082	-0.03	-0.1	0.03	0.306	0.719	-0.03	0.349	-0.02	-0.05	0.02	0.4	0.624	-0.02	0.345	-0.02	-0.05	0.01	0.313	0.631	-0.02	0.274
Dysosmobacter sp004553545	hMGS.02666	38.43	-0.12	-0.26	0.01	0.079	0.406	-0.13	0.057	-0.08	-0.18	0.01	0.09	0.39	-0.09	0.064	-0.07	-0.12	-0.02	0.011	0.132	-0.07	0.008	-0.05	-0.09	-0.01	0.026	0.39	-0.05	0.02
Massilioclostridium coli	hMGS.02800	88.71	0.16	-0.03	0.35	0.094	0.422	0.17	0.071	0.17	0.04	0.3	0.01	0.232	0.18	0.007	0.09	0.02	0.16	0.015	0.147	0.1	0.01	0.05	-0.01	0.11	0.11	0.486	0.05	0.085
CAG-95 sp900066375	hMGS.00455	74.26	-0.13	-0.28	0.02	0.099	0.422	-0.12	0.122	-0.11	-0.22	-0.01	0.033	0.281	-0.12	0.025	-0.04	-0.1	0.02	0.183	0.454	-0.03	0.234	-0.04	-0.08	0.01	0.148	0.54	-0.03	0.182
Blautia A wexlerae B	hMGS.06276	46.41	0.09	-0.02	0.2	0.101	0.422	0.09	0.123	0.08	0.01	0.16	0.035	0.281	0.08	0.049	0.02	-0.02	0.06	0.313	0.583	0.02	0.372	0.02	-0.02	0.05	0.387	0.687	0.01	0.456
Mediterraneibacter torques	hMGS.00254	78.38	0.09	-0.02	0.2	0.1	0.422	0.09	0.124	0.08	0	0.15	0.044	0.329	0.08	0.032	0.05	0	0.09	0.03	0.184	0.04	0.04	0.01	-0.03	0.05	0.572	0.813	0.01	0.506
CAG-269 sp003525075	hMGS.00108	43.25	-0.07	-0.16	0.01	0.095	0.422	-0.08	0.076	-0.06	-0.12	0	0.059	0.339	-0.06	0.041	-0.01	-0.04	0.02	0.548	0.72	-0.01	0.478	-0.01	-0.04	0.01	0.323	0.641	-0.02	0.27
Vescimonas sp900545585	hMGS.05834	55.62	-0.08	-0.18	0.01	0.091	0.422	-0.09	0.072	-0.06	-0.13	0.01	0.07	0.35	-0.06	0.056	-0.03	-0.07	0.01	0.12	0.368	-0.03	0.092	-0.01	-0.04	0.02	0.55	0.792	-0.01	0.49
Alistipes A ihumii	hMGS.00358	67.77	-0.09	-0.19	0.02	0.095	0.422	-0.08	0.116	-0.06	-0.14	0.01	0.075	0.35	-0.06	0.095	0.02	-0.02	0.06	0.421	0.63	0.02	0.357	-0.01	-0.04	0.03	0.751	0.934	0	0.827
CAG-170 sp000432135	hMGS.00093	73.29	-0.09	-0.19	0.01	0.085	0.422	-0.08	0.106	-0.05	-0.12	0.02	0.13	0.426	-0.05	0.156	-0.04	-0.08	0	0.059	0.262	-0.04	0.072	-0.01	-0.05	0.02	0.401	0.687	-0.01	0.457
Onthomonas sp900545815	hMGS.00595	49.23	-0.09	-0.21	0.02	0.096	0.422	-0.1	0.076	-0.06	-0.14	0.02	0.135	0.436	-0.06	0.113	-0.03	-0.07	0.02	0.24	0.518	-0.03	0.2	-0.02	-0.05	0.02	0.346	0.644	-0.02	0.301
Metalachnospira sp900553995	hMGS.02816	60.03	-0.12	-0.25	0.02	0.096	0.422	-0.11	0.115	-0.06	-0.15	0.04	0.243	0.638	-0.06	0.192	-0.05	-0.1	0.01	0.091	0.316	-0.05	0.072	-0.03	-0.07	0.02	0.198	0.563	-0.03	0.151
CAG-115 sp003531585	hMGS.00079	62.68	-0.08	-0.18	0.01	0.085	0.422	-0.09	0.063	-0.03	-0.1	0.04	0.351	0.719	-0.03	0.305	0	-0.04	0.03	0.868	0.939	-0.01	0.783	0	-0.03	0.04	0.786	0.953	0	0.86
Anaerostipes hadrus	hMGS.00007	98.86	0.19	-0.03	0.41	0.093	0.422	0.22	0.056	0.06	-0.09	0.22	0.421	0.763	0.08	0.337	0.13	0.05	0.22	0.002	0.095	0.12	0.004	0.07	0	0.14	0.053	0.408	0.08	0.033
Odoribacter splanchnicus	hMGS.00065	92.75	-0.14	-0.32	0.03	0.103	0.424	-0.13	0.136	-0.1	-0.22	0.02	0.116	0.418	-0.1	0.092	-0.06	-0.12	0.01	0.098	0.332	-0.05	0.145	-0.07	-0.13	-0.02	0.012	0.368	-0.07	0.019
Lentihominibacter faecis	hMGS.05945	93.5	-0.2	-0.44	0.04	0.106	0.432	-0.18	0.139	-0.07	-0.24	0.1	0.394	0.734	-0.06	0.477	-0.05	-0.14	0.04	0.302	0.579	-0.04	0.414	-0.03	-0.11	0.04	0.403	0.687	-0.03	0.506
UMGS856 sp900546265	hMGS.00898	90.77	-0.14	-0.32	0.03	0.116	0.444	-0.13	0.154	-0.16	-0.28	-0.03	0.012	0.24	-0.15	0.016	-0.11	-0.17	-0.04	0.002	0.095	-0.1	0.003	-0.06	-0.12	-0.01	0.03	0.393	-0.06	0.041
Gemmiger sp900539695	hMGS.00295	83.33	0.1	-0.02	0.23	0.113	0.444	0.11	0.086	0.08	-0.01	0.17	0.081	0.355	0.08	0.063	0	-0.05	0.05	0.944	0.973	0	0.924	0.01	-0.03	0.05	0.604	0.833	0.01	0.514
Faecalibacterium longum	hMGS.05756	95.48	0.11	-0.03	0.26	0.115	0.444	0.13	0.069	0.07	-0.03	0.17	0.187	0.544	0.08	0.12	0.04	-0.02	0.09	0.188	0.454	0.04	0.133	0.03	-0.02	0.07	0.266	0.597	0.03	0.206
UBA11524 sp000437595	hMGS.00009	72.26	-0.07	-0.15	0.02	0.115	0.444	-0.06	0.14	-0.04	-0.1	0.02	0.198	0.564	-0.04	0.23	-0.04	-0.08	-0.01	0.01	0.129	-0.04	0.013	-0.02	-0.05	0.01	0.169	0.563	-0.02	0.201
Dysosmobacter welbionis	hMGS.00252	98.67	0.16	-0.04	0.35	0.121	0.455	0.17	0.091	0.1	-0.04	0.24	0.151	0.481	0.11	0.12	0.1	0.03	0.18	0.009	0.129	0.11	0.004	0.03	-0.04	0.09	0.408	0.687	0.03	0.291
Ventricola sp900542395	hMGS.00232	56.56	-0.08	-0.19	0.02	0.123	0.459	-0.08	0.154	-0.04	-0.11	0.03	0.314	0.719	-0.03	0.359	-0.04	-0.08	0	0.048	0.235	-0.04	0.063	-0.02	-0.05	0.02	0.313	0.631	-0.02	0.277
Eubacterium I ramulus	hMGS.00822	84.09	0.1	-0.03	0.23	0.134	0.474	0.11	0.102	0.08	-0.01	0.17	0.097	0.399	0.08	0.077	0.04	-0.01	0.09	0.089	0.315	0.05	0.059	0.03	-0.01	0.07	0.126	0.499	0.04	0.094
UBA644 sp900547165	hMGS.00398	44.22	-0.08	-0.19	0.03	0.133	0.474	-0.09	0.104	-0.06	-0.14	0.02	0.119	0.418	-0.06	0.095	-0.05	-0.1	-0.01	0.012	0.133	-0.05	0.016	-0.05	-0.08	-0.01	0.01	0.367	-0.05	0.007
Bacteroides faecis	hMGS.00805	37.7	0.08	-0.02	0.18	0.133	0.474	0.07	0.168	0.03	-0.04	0.1	0.33	0.719	0.03	0.428	0.05	0.01	0.09	0.012	0.133	0.05	0.017	0.03	-0.01	0.06	0.1	0.486	0.03	0.122
Spyradocola merdavium	hMGS.00712	48.12	-0.09	-0.21	0.03	0.134	0.474	-0.09	0.109	-0.02	-0.1	0.06	0.58	0.836	-0.03	0.515	-0.02	-0.07	0.02	0.294	0.575	-0.03	0.244	-0.03	-0.07	0.01	0.108	0.486	-0.03	0.088
UMGS1766 sp900554855	hMGS.04561	43.06	0.1	-0.03	0.23	0.138	0.478	0.09	0.171	0.09	0	0.18	0.042	0.32	0.09	0.056	-0.03	-0.08	0.01	0.172	0.441	-0.04	0.142	0	-0.04	0.04	0.965	0.995	0	0.961
Adlercreutzia hattorii	hMGS.05851	82.46	0.11	-0.04	0.25	0.141	0.478	0.11	0.116	0.08	-0.02	0.18	0.123	0.418	0.09	0.093	0.05	-0.01	0.1	0.088	0.315	0.05	0.066	0.03	-0.02	0.08	0.214	0.575	0.03	0.175
CAG-41 sp900066215	hMGS.00054	98.35	0.16	-0.05	0.37	0.141	0.478	0.18	0.092	0.1	-0.04	0.25	0.172	0.53	0.11	0.123	0.06	-0.02	0.14	0.134	0.389	0.07	0.087	0.02	-0.05	0.09	0.593	0.823	0.03	0.451
Acutalibacter ornithocaccae	hMGS.00275	60.76	0.09	-0.03	0.21	0.146	0.483	0.08	0.177	0.12	0.03	0.2	0.007	0.228	0.12	0.005	-0.02	-0.07	0.03	0.399	0.624	-0.02	0.331	-0.02	-0.06	0.02	0.248	0.597	-0.03	0.204
Ruthenibacterium sp018380115	hMGS.00981	69.47	0.1	-0.04	0.24	0.146	0.483	0.11	0.118	0.08	-0.02	0.17	0.117	0.418	0.08	0.092	0.03	-0.02	0.08	0.275	0.569	0.03	0.222	0.02	-0.02	0.07	0.34	0.642	0.02	0.401
Blautia A wexlerae	hMGS.00013	99.43	0.17	-0.06	0.4	0.153	0.486	0.2	0.091	0.08	-0.08	0.24	0.343	0.719	0.09	0.259	0.13	0.04	0.22	0.006	0.108	0.14	0.003	0.05	-0.03	0.12	0.197	0.563	0.06	0.124
Blautia A faecis	hMGS.00285	98.86	0.19	-0.07	0.44	0.151	0.486	0.22	0.09	0.09	-0.09	0.27	0.313	0.719	0.11	0.227	0.12	0.02	0.22	0.014	0.147	0.14	0.007	0.03	-0.05	0.12	0.437	0.705	0.04	0.33
Intestinibacter bartlettii	hMGS.00327	80.81	0.09	-0.03	0.21	0.154	0.486	0.09	0.126	0.04	-0.04	0.12	0.347	0.719	0.04	0.299	0.02	-0.02	0.07	0.335	0.588	0.03	0.27	0.02	-0.02	0.06	0.25	0.597	0.03	0.199
Alistipes senegalensis	hMGS.01036	61.54	-0.08	-0.18	0.03	0.154	0.486	-0.08	0.128	-0.03	-0.11	0.04	0.377	0.727	-0.04	0.313	-0.02	-0.06	0.03	0.471	0.665	-0.01	0.526	0	-0.04	0.03	0.807	0.953	-0.01	0.737
Oliverpabstia intestinalis	hMGS.00308	82.76	0.08	-0.03	0.2	0.163	0.509	0.09	0.123	0.05	-0.03	0.13	0.228	0.606	0.05	0.185	0.02	-0.02	0.07	0.308	0.583	0.03	0.232	0.02	-0.02	0.06	0.263	0.597	0.02	0.208
UBA3818 sp900557155	hMGS.02007	78.84	-0.09	-0.21	0.04	0.168	0.519	-0.08	0.206	-0.03	-0.12	0.06	0.522	0.815	-0.02	0.603	-0.04	-0.09	0.01	0.084	0.31	-0.04	0.113	-0.01	-0.05	0.03	0.745	0.933	0	0.846
Ventrimonas sp003480315	hMGS.00733	84.01	0.1	-0.04	0.24	0.174	0.53	0.11	0.142	0.08	-0.02	0.18	0.123	0.418	0.08	0.1	0.02	-0.04	0.07	0.486	0.675	0.02	0.417	0.04	-0.01	0.08	0.105	0.486	0.04	0.083
CAG-95 sp000438155	hMGS.00184	73.23	-0.09	-0.21	0.04	0.177	0.532	-0.08	0.221	-0.08	-0.17	0.01	0.071	0.35	-0.07	0.092	-0.07	-0.11	-0.02	0.008	0.129	-0.06	0.011	-0.05	-0.09	-0.01	0.02	0.381	-0.05	0.015
Flemingibacterium sp900546315	hMGS.02714	76.02	-0.1	-0.24	0.05	0.186	0.554	-0.09	0.225	-0.11	-0.21	-0.02	0.022	0.251	-0.12	0.017	-0.06	-0.11	0	0.04	0.205	-0.05	0.053	-0.05	-0.09	0	0.054	0.408	-0.04	0.068
Lachnoclostridium B sp900066555	hMGS.00967	96.62	0.16	-0.08	0.4	0.198	0.564	0.19	0.124	0.22	0.05	0.39	0.01	0.232	0.24	0.005	0.1	0.01	0.19	0.032	0.189	0.11	0.02	0.05	-0.03	0.13	0.199	0.563	0.06	0.135
Fimadaptatus sp900553645	hMGS.01432	50.42	-0.09	-0.23	0.05	0.197	0.564	-0.1	0.16	-0.08	-0.18	0.01	0.094	0.399	-0.09	0.072	-0.08	-0.13	-0.02	0.005	0.108	-0.08	0.003	-0.03	-0.07	0.02	0.262	0.597	-0.03	0.227
UMGS1264 sp904399395	hMGS.02013	80.65	0.11	-0.05	0.26	0.192	0.564	0.1	0.226	0.09	-0.02	0.2	0.095	0.399	0.1	0.075	-0.01	-0.07	0.05	0.666	0.808	-0.02	0.552	-0.01	-0.06	0.04	0.764	0.94	-0.01	0.668
CAG-170 sp003516765	hMGS.00391	66.01	-0.07	-0.19	0.04	0.197	0.564	-0.08	0.165	-0.04	-0.11	0.04	0.365	0.719	-0.04	0.315	-0.05	-0.09	-0.01	0.024	0.177	-0.05	0.031	-0.01	-0.05	0.02	0.48	0.749	-0.01	0.43
Woodwardibium sp900760275	hMGS.00587	41.33	-0.07	-0.17	0.04	0.211	0.59	-0.07	0.171	-0.05	-0.12	0.02	0.19	0.547	-0.05	0.15	-0.03	-0.07	0.02	0.229	0.515	-0.03	0.186	-0.02	-0.05	0.02	0.279	0.608	-0.02	0.24
UMGS1623 sp934647945	hMGS.06036	63.9	-0.08	-0.21	0.05	0.211	0.59	-0.09	0.176	-0.05	-0.14	0.04	0.32	0.719	-0.04	0.377	-0.03	-0.08	0.02	0.235	0.517	-0.03	0.273	-0.03	-0.07	0.01	0.151	0.54	-0.03	0.175
Dorea A longicatena B	hMGS.00304	76.48	0.07	-0.04	0.19	0.22	0.607	0.08	0.182	0.05	-0.03	0.13	0.208	0.586	0.05	0.176	0	-0.04	0.05	0.869	0.939	0	0.97	0	-0.04	0.04	0.947	0.995	0	0.969
Evtepia gabavorous	hMGS.00744	52.91	0.06	-0.04	0.16	0.223	0.611	0.06	0.259	0.06	-0.01	0.12	0.102	0.406	0.06	0.086	0.03	-0.01	0.07	0.144	0.405	0.03	0.179	0.02	-0.01	0.05	0.291	0.613	0.02	0.33
Roseburia inulinivorans	hMGS.00051	95.94	0.08	-0.06	0.23	0.253	0.629	0.1	0.197	0.09	-0.01	0.2	0.066	0.339	0.1	0.046	0.05	0	0.11	0.056	0.26	0.06	0.039	0.05	0	0.1	0.04	0.408	0.05	0.028
Solibaculum mannosilyticum	hMGS.04383	80.11	0.09	-0.06	0.25	0.234	0.629	0.09	0.276	0.1	-0.01	0.21	0.062	0.339	0.11	0.049	0.03	-0.03	0.09	0.367	0.604	0.03	0.292	0.02	-0.03	0.07	0.55	0.792	0.02	0.476
Streptococcus thermophilus	hMGS.00186	72.04	0.08	-0.05	0.2	0.236	0.629	0.08	0.198	0.04	-0.04	0.13	0.323	0.719	0.04	0.371	0.04	-0.01	0.09	0.117	0.364	0.04	0.143	0.04	0	0.08	0.066	0.442	0.04	0.083
CAG-238 sp900542245	hMGS.01520	67.23	-0.08	-0.21	0.06	0.25	0.629	-0.08	0.212	-0.04	-0.14	0.05	0.365	0.719	-0.05	0.294	-0.01	-0.06	0.04	0.607	0.764	-0.01	0.687	-0.01	-0.05	0.04	0.807	0.953	0	0.884
Romboutsia timonensis	hMGS.00583	94.18	0.09	-0.07	0.26	0.252	0.629	0.11	0.2	0.05	-0.06	0.16	0.375	0.727	0.06	0.301	0.03	-0.03	0.09	0.317	0.583	0.04	0.217	0.01	-0.04	0.07	0.606	0.833	0.02	0.484
UBA738 sp003522945	hMGS.00342	51.23	-0.06	-0.16	0.04	0.257	0.629	-0.06	0.217	-0.02	-0.09	0.04	0.499	0.815	-0.03	0.41	-0.03	-0.07	0.01	0.142	0.405	-0.03	0.164	-0.02	-0.05	0.02	0.308	0.631	-0.02	0.27
CAG-170 sp900549635	hMGS.00761	79.11	-0.07	-0.2	0.05	0.253	0.629	-0.07	0.302	-0.03	-0.12	0.06	0.467	0.815	-0.03	0.526	-0.01	-0.06	0.04	0.663	0.808	-0.01	0.758	0	-0.04	0.04	0.886	0.983	0.01	0.802
Blautia A sp003477525	hMGS.01305	45.58	0.06	-0.05	0.18	0.261	0.629	0.06	0.308	0.02	-0.06	0.1	0.595	0.841	0.02	0.704	0.04	0	0.08	0.073	0.277	0.04	0.097	0.03	-0.01	0.06	0.126	0.499	0.03	0.153
Acetatifactor sp003447295	hMGS.00203	70.58	0.07	-0.05	0.19	0.255	0.629	0.06	0.319	0.02	-0.06	0.1	0.624	0.857	0.01	0.737	0	-0.04	0.05	0.905	0.951	0	0.999	0.01	-0.03	0.05	0.589	0.823	0.01	0.699
Butyribacter intestini	hMGS.00262	50.88	0.06	-0.04	0.15	0.249	0.629	0.05	0.303	0.02	-0.05	0.08	0.65	0.875	0.01	0.724	-0.02	-0.05	0.02	0.34	0.59	-0.02	0.283	0	-0.03	0.03	0.826	0.954	0	0.749
UMGS1312 sp900550625	hMGS.00492	40.16	-0.07	-0.18	0.04	0.24	0.629	-0.07	0.194	-0.01	-0.09	0.07	0.772	0.91	-0.02	0.685	-0.06	-0.1	-0.01	0.009	0.129	-0.06	0.006	-0.03	-0.06	0.01	0.118	0.499	-0.03	0.095
Vescimonas sp900552475	hMGS.05943	70.12	-0.07	-0.18	0.05	0.237	0.629	-0.06	0.282	-0.01	-0.09	0.07	0.734	0.91	-0.02	0.65	-0.02	-0.07	0.02	0.343	0.59	-0.02	0.412	0	-0.04	0.03	0.897	0.983	0	0.799
Dysosmobacter sp900544615	hMGS.01886	49.23	-0.07	-0.2	0.05	0.258	0.629	-0.08	0.21	-0.01	-0.09	0.08	0.899	0.941	-0.01	0.798	-0.03	-0.08	0.02	0.211	0.492	-0.03	0.169	-0.02	-0.06	0.02	0.41	0.687	-0.02	0.469
CAG-238 sp900551415	hMGS.00590	43.22	-0.07	-0.18	0.05	0.265	0.633	-0.07	0.222	-0.04	-0.12	0.04	0.314	0.719	-0.05	0.262	-0.05	-0.1	-0.01	0.026	0.179	-0.05	0.032	-0.02	-0.06	0.01	0.207	0.575	-0.03	0.176
Holdemania sp900120005	hMGS.02223	51.53	-0.08	-0.21	0.06	0.27	0.641	-0.09	0.22	-0.01	-0.11	0.08	0.768	0.91	-0.01	0.858	0.02	-0.03	0.08	0.394	0.624	0.02	0.474	0.03	-0.02	0.07	0.25	0.597	0.02	0.299
Enterocloster sp000431375	hMGS.00148	90.15	0.08	-0.06	0.22	0.275	0.642	0.07	0.349	0.08	-0.02	0.18	0.121	0.418	0.07	0.16	0.06	0.01	0.12	0.026	0.179	0.07	0.017	0.05	0	0.09	0.039	0.408	0.05	0.029
Blautia A luti	hMGS.01642	69.96	-0.06	-0.17	0.05	0.275	0.642	-0.06	0.318	-0.04	-0.11	0.04	0.362	0.719	-0.04	0.311	-0.02	-0.06	0.03	0.466	0.664	-0.02	0.392	-0.01	-0.05	0.03	0.612	0.834	-0.01	0.678
Choladousia sp902363135	hMGS.01859	90.15	-0.1	-0.27	0.08	0.278	0.642	-0.08	0.35	-0.06	-0.18	0.06	0.325	0.719	-0.05	0.391	-0.03	-0.1	0.03	0.33	0.588	-0.04	0.246	-0.01	-0.07	0.05	0.728	0.925	-0.01	0.825
Paraprevotella clara	hMGS.00129	47.17	-0.05	-0.14	0.04	0.298	0.65	-0.05	0.244	-0.06	-0.13	0	0.053	0.339	-0.07	0.038	0.02	-0.02	0.05	0.28	0.569	0.02	0.348	0	-0.03	0.03	0.962	0.995	0	0.946
Bacteroides uniformis	hMGS.00039	96.89	-0.09	-0.25	0.08	0.299	0.65	-0.07	0.408	-0.06	-0.18	0.05	0.281	0.704	-0.05	0.372	0.01	-0.05	0.07	0.767	0.868	0.02	0.597	-0.02	-0.07	0.03	0.505	0.765	-0.01	0.621
Mediterraneibacter A butyricigenes	hMGS.02802	89.2	0.12	-0.1	0.33	0.288	0.65	0.13	0.228	0.07	-0.08	0.22	0.361	0.719	0.08	0.297	0	-0.08	0.08	0.988	0.998	0.01	0.895	0.01	-0.06	0.08	0.752	0.934	0.02	0.642
Alistipes shahii	hMGS.00061	82.65	-0.07	-0.2	0.06	0.289	0.65	-0.06	0.345	-0.04	-0.13	0.04	0.321	0.719	-0.05	0.262	-0.03	-0.07	0.02	0.301	0.579	-0.02	0.377	-0.04	-0.08	0	0.055	0.408	-0.04	0.072
Alistipes putredinis	hMGS.00029	91.23	-0.06	-0.18	0.05	0.284	0.65	-0.06	0.357	-0.04	-0.12	0.04	0.364	0.719	-0.03	0.437	0.02	-0.02	0.07	0.324	0.583	0.03	0.222	0	-0.04	0.04	0.983	0.995	0	0.837
Lawsonibacter sp900066645	hMGS.01257	91.77	-0.09	-0.27	0.08	0.301	0.65	-0.08	0.37	-0.06	-0.18	0.07	0.366	0.719	-0.05	0.446	0.02	-0.05	0.09	0.532	0.706	0.03	0.426	-0.01	-0.06	0.05	0.777	0.947	0	0.882
CAG-170 sp900545925	hMGS.00227	68.12	-0.06	-0.17	0.05	0.295	0.65	-0.06	0.248	-0.03	-0.11	0.04	0.382	0.731	-0.04	0.33	-0.06	-0.1	-0.02	0.008	0.129	-0.06	0.01	-0.04	-0.07	0	0.05	0.408	-0.04	0.04
QAKD01 sp003343965	hMGS.04311	61.19	-0.06	-0.18	0.05	0.291	0.65	-0.07	0.251	-0.03	-0.11	0.05	0.497	0.815	-0.03	0.416	-0.01	-0.05	0.04	0.707	0.824	-0.01	0.77	-0.01	-0.05	0.02	0.491	0.759	-0.01	0.439
Gemmiger formicilis	hMGS.00090	91.83	0.07	-0.06	0.2	0.317	0.654	0.08	0.238	0.08	-0.01	0.18	0.074	0.35	0.09	0.054	0.02	-0.03	0.07	0.48	0.669	0.02	0.387	0.01	-0.03	0.05	0.587	0.823	0.02	0.485
CAG-103 sp000432375	hMGS.00111	50.99	-0.05	-0.16	0.05	0.322	0.654	-0.06	0.273	-0.06	-0.13	0.02	0.12	0.418	-0.06	0.101	-0.01	-0.05	0.03	0.607	0.764	-0.01	0.677	-0.02	-0.05	0.02	0.386	0.687	-0.02	0.343
Agathobacter rectalis	hMGS.00001	94.59	0.06	-0.06	0.19	0.316	0.654	0.07	0.25	0.04	-0.05	0.13	0.358	0.719	0.05	0.281	0.04	-0.01	0.09	0.11	0.348	0.04	0.075	0.05	0.01	0.09	0.025	0.39	0.05	0.018
Akkermansia muciniphila	hMGS.00074	61.76	-0.05	-0.14	0.05	0.322	0.654	-0.05	0.276	-0.03	-0.09	0.04	0.404	0.741	-0.03	0.348	-0.02	-0.05	0.02	0.401	0.624	-0.01	0.476	-0.02	-0.05	0.01	0.107	0.486	-0.02	0.125
Collinsella aerofaciens hMGS.05755	hMGS.05755	52.12	-0.15	-0.43	0.14	0.311	0.654	-0.16	0.266	-0.02	-0.22	0.17	0.806	0.91	-0.03	0.736	0	-0.11	0.11	0.985	0.998	-0.01	0.898	-0.01	-0.1	0.09	0.896	0.983	-0.01	0.804
Anaerotardibacter sp000436075	hMGS.05783	60.38	-0.05	-0.15	0.05	0.318	0.654	-0.05	0.366	-0.01	-0.08	0.06	0.818	0.91	-0.01	0.88	-0.02	-0.06	0.02	0.374	0.607	-0.02	0.437	-0.01	-0.05	0.02	0.395	0.687	-0.02	0.352
Enterenecus sp900549885	hMGS.01321	81.38	-0.07	-0.22	0.07	0.314	0.654	-0.07	0.373	-0.02	-0.12	0.08	0.732	0.91	-0.01	0.808	-0.01	-0.06	0.05	0.825	0.913	0	0.928	0	-0.05	0.05	0.94	0.995	0	0.851
Ellagibacter isourolithinifaciens	hMGS.00267	37	-0.05	-0.15	0.05	0.308	0.654	-0.06	0.261	-0.01	-0.08	0.06	0.85	0.934	-0.01	0.739	-0.02	-0.06	0.01	0.223	0.515	-0.03	0.165	0	-0.03	0.04	0.768	0.94	0	0.847
Clostridium saudiense	hMGS.00721	56.16	0.06	-0.06	0.17	0.337	0.665	0.05	0.422	0.07	-0.01	0.15	0.076	0.35	0.07	0.099	-0.02	-0.07	0.02	0.343	0.59	-0.02	0.289	-0.01	-0.05	0.03	0.623	0.843	-0.01	0.558
Lachnospira sp000437735	hMGS.00044	79.92	0.06	-0.06	0.17	0.331	0.665	0.06	0.269	0.06	-0.02	0.14	0.123	0.418	0.07	0.095	-0.01	-0.05	0.03	0.662	0.808	-0.01	0.747	-0.01	-0.05	0.02	0.428	0.696	-0.01	0.498
Dorea A longicatena	hMGS.00135	89.07	0.06	-0.07	0.19	0.356	0.665	0.07	0.276	0.07	-0.03	0.16	0.156	0.493	0.07	0.12	0.03	-0.02	0.08	0.235	0.517	0.04	0.157	0.04	0	0.08	0.058	0.418	0.04	0.037
Alistipes onderdonkii	hMGS.00056	88.06	0.06	-0.06	0.17	0.354	0.665	0.06	0.284	0.06	-0.03	0.14	0.181	0.534	0.05	0.219	-0.03	-0.07	0.02	0.276	0.569	-0.02	0.34	-0.02	-0.06	0.02	0.334	0.642	-0.02	0.403
Anaeromassilibacillus stercoravium	hMGS.01228	74.97	0.07	-0.08	0.22	0.349	0.665	0.06	0.398	0.07	-0.03	0.18	0.181	0.534	0.07	0.21	-0.07	-0.12	-0.01	0.024	0.177	-0.06	0.033	-0.02	-0.07	0.02	0.33	0.642	-0.03	0.281
Clostridium Q fessum	hMGS.00077	92.72	0.08	-0.08	0.23	0.343	0.665	0.09	0.266	0.05	-0.06	0.16	0.367	0.719	0.06	0.294	0.06	0	0.12	0.07	0.277	0.06	0.05	0.04	-0.01	0.09	0.111	0.486	0.04	0.084
Bacteroides xylanisolvens	hMGS.00226	71.53	-0.06	-0.18	0.07	0.355	0.665	-0.05	0.409	-0.03	-0.12	0.05	0.435	0.78	-0.03	0.499	-0.03	-0.08	0.02	0.251	0.534	-0.03	0.2	-0.04	-0.08	0	0.054	0.408	-0.04	0.067
Eisenbergiella sp900066775	hMGS.00048	93.75	0.07	-0.08	0.22	0.359	0.665	0.09	0.265	0.03	-0.07	0.14	0.54	0.826	0.04	0.434	0.04	-0.02	0.09	0.233	0.517	0.04	0.179	0.04	-0.01	0.09	0.08	0.474	0.05	0.058
Methanobrevibacter A smithii	hMGS.00034	40.38	-0.04	-0.14	0.05	0.362	0.665	-0.05	0.308	-0.02	-0.09	0.05	0.555	0.829	-0.02	0.47	-0.04	-0.07	0	0.04	0.205	-0.04	0.048	-0.03	-0.06	0	0.044	0.408	-0.03	0.034
Faecousia sp000435995	hMGS.00964	51.69	-0.05	-0.15	0.05	0.352	0.665	-0.05	0.307	-0.02	-0.09	0.06	0.68	0.891	-0.02	0.61	-0.04	-0.08	0	0.036	0.195	-0.04	0.045	-0.02	-0.06	0.01	0.188	0.563	-0.02	0.162
Hominisplanchenecus faecis	hMGS.05807	84.33	0.05	-0.06	0.16	0.353	0.665	0.06	0.283	0.01	-0.06	0.08	0.797	0.91	0.01	0.697	0	-0.04	0.04	0.99	0.998	0	0.866	0.01	-0.02	0.05	0.541	0.792	0.01	0.449
Phocaeicola vulgatus	hMGS.00023	86.82	-0.06	-0.19	0.07	0.36	0.665	-0.05	0.432	-0.02	-0.11	0.08	0.746	0.91	-0.01	0.844	-0.02	-0.07	0.04	0.546	0.72	-0.01	0.661	-0.05	-0.09	-0.01	0.024	0.39	-0.05	0.033
Dorea formicigenerans	hMGS.00417	97.83	-0.13	-0.41	0.14	0.342	0.665	-0.1	0.466	-0.02	-0.22	0.17	0.8	0.91	0	0.984	0.16	0.05	0.26	0.004	0.108	0.18	0.001	0.13	0.04	0.22	0.005	0.29	0.14	0.002
Tidjanibacter inops	hMGS.05873	55.53	-0.04	-0.14	0.05	0.352	0.665	-0.04	0.403	0	-0.07	0.07	1	1	0	0.934	-0.03	-0.06	0.01	0.173	0.441	-0.02	0.202	-0.03	-0.06	0	0.046	0.408	-0.03	0.037
CAG-177 sp003514385	hMGS.00020	46.87	-0.04	-0.12	0.04	0.374	0.682	-0.04	0.32	0	-0.06	0.05	0.973	0.977	0	0.869	-0.01	-0.05	0.02	0.36	0.603	-0.02	0.305	0	-0.02	0.03	0.898	0.983	0	0.973
Egerieenecus sp900553315	hMGS.06989	47.93	-0.06	-0.19	0.08	0.399	0.723	-0.05	0.454	-0.03	-0.12	0.06	0.547	0.826	-0.03	0.482	-0.04	-0.09	0.01	0.16	0.433	-0.04	0.125	-0.02	-0.06	0.02	0.335	0.642	-0.02	0.376
Anaerobutyricum soehngenii	hMGS.00421	82.14	-0.05	-0.18	0.07	0.406	0.73	-0.06	0.346	-0.03	-0.12	0.06	0.494	0.815	-0.03	0.439	0.01	-0.04	0.06	0.707	0.824	0.01	0.615	0.02	-0.02	0.06	0.267	0.597	0.02	0.227
Blautia A sp900066205	hMGS.00905	63.82	0.04	-0.07	0.16	0.425	0.76	0.05	0.375	0.06	-0.01	0.14	0.101	0.406	0.06	0.124	0.02	-0.02	0.06	0.395	0.624	0.01	0.492	-0.02	-0.05	0.02	0.405	0.687	-0.02	0.333
Alistipes A indistinctus	hMGS.00453	75.32	-0.05	-0.18	0.08	0.43	0.764	-0.04	0.493	-0.04	-0.12	0.05	0.401	0.741	-0.04	0.35	-0.04	-0.09	0	0.071	0.277	-0.04	0.094	-0.02	-0.06	0.02	0.271	0.601	-0.02	0.326
Holdemania filiformis	hMGS.01717	70.01	0.06	-0.09	0.2	0.434	0.766	0.05	0.511	0.04	-0.07	0.14	0.486	0.815	0.03	0.55	-0.01	-0.07	0.05	0.756	0.863	-0.01	0.857	-0.03	-0.08	0.02	0.217	0.575	-0.03	0.255
Bacteroides eggerthii	hMGS.00432	41.65	-0.03	-0.12	0.05	0.45	0.788	-0.04	0.386	-0.02	-0.08	0.04	0.546	0.826	-0.02	0.47	0.02	-0.02	0.05	0.302	0.579	0.02	0.367	0.02	-0.01	0.05	0.188	0.563	0.02	0.218
CAG-245 sp000435175	hMGS.00241	56.94	-0.04	-0.13	0.06	0.453	0.788	-0.03	0.518	-0.02	-0.08	0.05	0.644	0.872	-0.02	0.556	-0.01	-0.05	0.03	0.564	0.73	-0.01	0.495	-0.01	-0.04	0.03	0.737	0.927	-0.01	0.663
Eubacterium F sp000433735	hMGS.00506	52.04	0.04	-0.07	0.16	0.457	0.789	0.04	0.527	0.05	-0.03	0.13	0.226	0.605	0.05	0.279	-0.05	-0.1	-0.01	0.028	0.18	-0.05	0.02	-0.05	-0.08	-0.01	0.017	0.368	-0.05	0.013
Dialister invisus	hMGS.00096	45.17	0.02	-0.04	0.09	0.462	0.789	0.02	0.539	0.02	-0.03	0.06	0.478	0.815	0.01	0.554	-0.01	-0.04	0.01	0.28	0.569	-0.01	0.235	-0.01	-0.03	0.01	0.344	0.644	-0.01	0.298
Ruminiclostridium E siraeum	hMGS.00021	75.02	-0.04	-0.13	0.06	0.46	0.789	-0.04	0.4	-0.02	-0.09	0.05	0.549	0.826	-0.02	0.49	-0.04	-0.08	-0.01	0.024	0.177	-0.04	0.032	-0.02	-0.05	0.01	0.211	0.575	-0.02	0.248
Coprococcus eutactus A	hMGS.00018	54.13	0.03	-0.05	0.11	0.467	0.792	0.03	0.533	0	-0.05	0.06	0.942	0.96	0	0.984	0.01	-0.02	0.04	0.437	0.636	0.01	0.529	0.01	-0.02	0.03	0.656	0.867	0	0.724
Wujia chipingensis	hMGS.05754	49.07	-0.03	-0.12	0.05	0.475	0.8	-0.04	0.4	-0.02	-0.07	0.04	0.591	0.841	-0.02	0.516	-0.03	-0.06	0	0.072	0.277	-0.03	0.055	-0.03	-0.05	0	0.052	0.408	-0.03	0.04
Blautia A massiliensis	hMGS.00082	93.86	0.05	-0.09	0.19	0.484	0.806	0.06	0.367	0.05	-0.05	0.14	0.361	0.719	0.06	0.268	0.01	-0.04	0.06	0.725	0.837	0.01	0.596	0	-0.04	0.05	0.903	0.983	0.01	0.786
Acetatifactor sp900066565	hMGS.00012	97.27	-0.05	-0.2	0.1	0.482	0.806	-0.04	0.617	-0.05	-0.15	0.06	0.392	0.734	-0.03	0.508	0.05	-0.01	0.11	0.088	0.315	0.05	0.065	0.05	0.01	0.1	0.029	0.393	0.06	0.02
Blautia A sp900066145	hMGS.00560	73.86	-0.04	-0.15	0.07	0.491	0.812	-0.05	0.425	-0.08	-0.16	0	0.039	0.307	-0.09	0.029	0.02	-0.02	0.06	0.362	0.603	0.02	0.441	0.02	-0.02	0.05	0.34	0.642	0.02	0.395
Copromonas sp900066785	hMGS.00331	82.19	0.05	-0.09	0.18	0.5	0.817	0.05	0.426	0.03	-0.06	0.12	0.56	0.829	0.03	0.496	0	-0.05	0.05	0.888	0.951	-0.01	0.771	0	-0.04	0.04	0.942	0.995	0	0.972
CAG-217 sp000436335	hMGS.00031	39.7	0.03	-0.05	0.11	0.499	0.817	0.02	0.56	-0.01	-0.07	0.05	0.666	0.888	-0.02	0.573	0.02	-0.02	0.05	0.324	0.583	0.01	0.393	0.02	-0.01	0.04	0.209	0.575	0.02	0.254
Sutterella wadsworthensis	hMGS.00097	60.51	0.04	-0.08	0.16	0.503	0.817	0.03	0.584	-0.01	-0.1	0.07	0.72	0.91	-0.02	0.647	0.03	-0.01	0.07	0.192	0.459	0.03	0.236	0.02	-0.02	0.06	0.261	0.597	0.02	0.296
CAG-103 sp900543625	hMGS.00112	35.75	-0.04	-0.14	0.07	0.51	0.823	-0.04	0.427	-0.02	-0.09	0.06	0.688	0.891	-0.01	0.765	-0.04	-0.08	0	0.071	0.277	-0.04	0.054	-0.02	-0.05	0.01	0.263	0.597	-0.02	0.219
Phocaeicola dorei	hMGS.00301	74.51	-0.03	-0.13	0.06	0.52	0.835	-0.04	0.453	-0.02	-0.08	0.05	0.618	0.857	-0.01	0.68	0	-0.03	0.04	0.898	0.951	0	0.998	-0.01	-0.04	0.03	0.725	0.925	0	0.808
Copromonas sp000435795	hMGS.00409	65.85	-0.04	-0.15	0.08	0.525	0.838	-0.04	0.463	0	-0.09	0.08	0.917	0.942	0	0.988	0.03	-0.02	0.07	0.265	0.555	0.03	0.216	0.02	-0.02	0.05	0.419	0.687	0.02	0.366
Parasutterella excrementihominis	hMGS.00110	63.11	0.05	-0.11	0.21	0.537	0.847	0.04	0.632	-0.01	-0.12	0.1	0.811	0.91	-0.02	0.708	0.04	-0.02	0.1	0.201	0.473	0.04	0.165	0	-0.05	0.05	0.954	0.995	0	0.949
Dysosmobacter sp900542115	hMGS.01115	80.03	0.05	-0.1	0.19	0.535	0.847	0.06	0.454	0	-0.11	0.1	0.937	0.959	0	0.965	0.02	-0.03	0.08	0.414	0.626	0.02	0.498	0.01	-0.04	0.06	0.664	0.872	0.01	0.728
Limivivens sp900543575	hMGS.01005	91.37	0.06	-0.13	0.24	0.546	0.856	0.08	0.425	0.03	-0.1	0.16	0.642	0.872	0.04	0.538	0.02	-0.05	0.09	0.619	0.772	0.03	0.464	0.03	-0.03	0.1	0.258	0.597	0.04	0.186
Anaerostipes hadrus A	hMGS.00257	60.35	0.03	-0.07	0.13	0.55	0.857	0.03	0.495	0.05	-0.02	0.11	0.181	0.534	0.05	0.155	0.01	-0.03	0.05	0.676	0.811	0.01	0.59	0.01	-0.02	0.05	0.379	0.682	0.02	0.328
JAGTTR01 sp018223385	hMGS.03975	83.9	-0.05	-0.23	0.13	0.569	0.881	-0.04	0.666	-0.01	-0.13	0.12	0.881	0.94	0	0.976	-0.04	-0.11	0.03	0.291	0.575	-0.04	0.217	-0.03	-0.09	0.03	0.293	0.613	-0.04	0.233
Blautia A sp900120195	hMGS.01829	63.68	-0.04	-0.19	0.1	0.577	0.888	-0.05	0.496	0.02	-0.08	0.12	0.656	0.878	0.01	0.787	0.04	-0.01	0.1	0.121	0.368	0.04	0.17	0.04	-0.01	0.09	0.099	0.486	0.04	0.123
Vescimonas sp000435555	hMGS.05778	62.17	-0.02	-0.1	0.06	0.584	0.895	-0.02	0.648	-0.02	-0.08	0.04	0.503	0.815	-0.02	0.435	-0.04	-0.07	0	0.027	0.18	-0.04	0.021	-0.02	-0.05	0	0.107	0.486	-0.02	0.089
Parabacteroides merdae	hMGS.00265	78.16	0.03	-0.07	0.13	0.589	0.897	0.03	0.517	0.04	-0.03	0.11	0.254	0.66	0.04	0.213	0.01	-0.03	0.05	0.614	0.769	0.01	0.526	-0.02	-0.05	0.01	0.179	0.563	-0.02	0.223
Butyricimonas virosa	hMGS.00368	54.78	-0.03	-0.15	0.09	0.599	0.907	-0.03	0.668	-0.04	-0.13	0.04	0.315	0.719	-0.05	0.254	0.01	-0.03	0.06	0.527	0.705	0.01	0.583	-0.02	-0.06	0.02	0.263	0.597	-0.02	0.224
Choladocola sp018223365	hMGS.02148	83.33	0.04	-0.12	0.2	0.607	0.909	0.05	0.513	0.05	-0.06	0.16	0.363	0.719	0.06	0.296	-0.01	-0.07	0.05	0.821	0.913	0	0.942	0.02	-0.03	0.07	0.536	0.792	0.02	0.449
Barnesiella intestinihominis	hMGS.00072	85.22	-0.03	-0.14	0.08	0.606	0.909	-0.02	0.706	-0.01	-0.09	0.07	0.864	0.94	0	0.95	0	-0.05	0.04	0.858	0.934	0	0.99	-0.02	-0.05	0.02	0.408	0.687	-0.01	0.487
Coprobacter fastidiosus	hMGS.00436	62.68	-0.03	-0.16	0.1	0.616	0.915	-0.04	0.515	-0.03	-0.12	0.06	0.537	0.826	-0.03	0.463	0.05	0	0.1	0.068	0.277	0.04	0.09	0.02	-0.03	0.06	0.444	0.712	0.01	0.496
Ruminococcus E bromii B	hMGS.00005	59.24	-0.02	-0.1	0.06	0.618	0.915	-0.02	0.69	0	-0.06	0.05	0.893	0.941	0	0.967	0	-0.03	0.03	0.939	0.972	0	0.844	0.01	-0.02	0.03	0.547	0.792	0.01	0.616
Coprococcus A catus A	hMGS.05852	90.28	-0.04	-0.18	0.11	0.622	0.917	-0.02	0.762	0.01	-0.09	0.11	0.788	0.91	0.02	0.674	-0.02	-0.08	0.03	0.391	0.624	-0.02	0.482	-0.01	-0.06	0.04	0.714	0.924	-0.01	0.819
F23-B02 sp001916715	hMGS.00222	41.22	-0.03	-0.15	0.09	0.647	0.94	-0.04	0.572	-0.04	-0.12	0.05	0.388	0.732	-0.04	0.334	-0.02	-0.06	0.03	0.526	0.705	-0.02	0.465	-0.01	-0.05	0.03	0.583	0.822	-0.01	0.501
Lachnospira eligens A	hMGS.00008	82.06	0.02	-0.08	0.12	0.649	0.94	0.03	0.549	0.02	-0.05	0.09	0.523	0.815	0.03	0.436	0	-0.04	0.03	0.813	0.912	0	0.934	0.01	-0.02	0.04	0.498	0.763	0.01	0.423
Blautia A sp900066355	hMGS.00807	88.71	-0.04	-0.21	0.13	0.643	0.94	-0.03	0.736	0.01	-0.11	0.12	0.896	0.941	0.01	0.799	-0.03	-0.09	0.04	0.398	0.624	-0.02	0.492	0	-0.05	0.05	0.989	0.995	0	0.918
Scatomorpha sp900545405	hMGS.00357	64.17	0.03	-0.11	0.17	0.665	0.945	0.02	0.753	0.06	-0.04	0.16	0.216	0.596	0.07	0.174	-0.06	-0.11	-0.01	0.03	0.184	-0.06	0.02	-0.03	-0.07	0.01	0.191	0.563	-0.03	0.154
Blautia A sp900066335	hMGS.00188	70.77	-0.02	-0.11	0.07	0.7	0.945	-0.01	0.767	-0.04	-0.1	0.02	0.218	0.596	-0.04	0.184	-0.01	-0.04	0.03	0.758	0.863	0	0.845	-0.01	-0.04	0.02	0.42	0.687	-0.01	0.484
Bacteroides thetaiotaomicron	hMGS.00141	79.16	0.02	-0.09	0.13	0.659	0.945	0.03	0.573	0.04	-0.04	0.11	0.345	0.719	0.04	0.287	-0.02	-0.07	0.02	0.292	0.575	-0.02	0.361	-0.02	-0.06	0.01	0.25	0.597	-0.02	0.288
Mediterraneibacter faecis	hMGS.00099	91.29	0.03	-0.11	0.17	0.698	0.945	0.04	0.555	0.03	-0.06	0.13	0.479	0.815	0.04	0.366	0.03	-0.03	0.08	0.316	0.583	0.03	0.217	0.03	-0.01	0.08	0.13	0.499	0.04	0.089
Gemmiger qucibialis	hMGS.00003	95.02	0.03	-0.13	0.19	0.696	0.945	0.05	0.562	0.04	-0.07	0.15	0.519	0.815	0.05	0.4	0.04	-0.02	0.1	0.164	0.441	0.05	0.116	0.03	-0.02	0.08	0.268	0.597	0.03	0.204
Enterocloster sp900541315	hMGS.00332	93.34	0.04	-0.15	0.22	0.7	0.945	0.05	0.596	0.04	-0.09	0.17	0.517	0.815	0.05	0.425	0.09	0.02	0.16	0.011	0.132	0.1	0.007	0.09	0.03	0.15	0.004	0.29	0.09	0.003
Egerieenecus merdigallinarum	hMGS.00818	65.58	-0.03	-0.17	0.11	0.702	0.945	-0.04	0.617	0.03	-0.07	0.13	0.504	0.815	0.04	0.431	-0.02	-0.08	0.03	0.413	0.626	-0.02	0.482	-0.03	-0.07	0.02	0.216	0.575	-0.03	0.178
KLE1615 sp900066985	hMGS.00165	92.67	0.04	-0.15	0.23	0.677	0.945	0.05	0.572	0.04	-0.09	0.17	0.535	0.826	0.05	0.442	0.06	-0.02	0.13	0.127	0.377	0.06	0.077	0.07	0.01	0.13	0.015	0.368	0.08	0.009
Bacteroides fragilis	hMGS.00152	45.01	-0.02	-0.11	0.08	0.695	0.945	-0.02	0.619	0.02	-0.05	0.08	0.567	0.83	0.02	0.641	-0.02	-0.05	0.02	0.372	0.607	-0.02	0.303	0	-0.03	0.03	0.926	0.995	0	0.837
Choladocola sp003481535	hMGS.02604	89.61	0.04	-0.14	0.21	0.686	0.945	0.05	0.582	0.03	-0.08	0.15	0.574	0.831	0.04	0.492	0.01	-0.05	0.08	0.687	0.815	0.02	0.572	0.04	-0.02	0.09	0.183	0.563	0.04	0.142
Alangreenwoodia sp905206455	hMGS.01634	49.77	0.02	-0.09	0.13	0.694	0.945	0.02	0.788	0.02	-0.06	0.1	0.596	0.841	0.02	0.665	0.04	0	0.09	0.056	0.26	0.04	0.072	0.02	-0.02	0.05	0.37	0.67	0.01	0.428
Flavonifractor plautii	hMGS.00157	92.96	0.03	-0.12	0.19	0.661	0.945	0.05	0.559	0.03	-0.08	0.13	0.627	0.857	0.03	0.52	0.07	0.01	0.13	0.022	0.177	0.06	0.036	0.04	-0.01	0.09	0.098	0.486	0.04	0.133
Blautia A sp900066505	hMGS.01512	89.66	-0.04	-0.21	0.14	0.681	0.945	-0.02	0.808	0.03	-0.09	0.15	0.627	0.857	0.04	0.535	-0.01	-0.08	0.05	0.679	0.811	-0.02	0.519	-0.02	-0.08	0.04	0.502	0.764	-0.02	0.429
Butyribacter sp003529475	hMGS.00118	74.8	0.02	-0.09	0.13	0.7	0.945	0.02	0.784	0.01	-0.07	0.08	0.897	0.941	0.01	0.819	0.01	-0.03	0.05	0.665	0.808	0.01	0.753	0.04	0	0.07	0.043	0.408	0.03	0.054
SFMI01 sp004556155	hMGS.00351	32.67	-0.02	-0.14	0.09	0.709	0.95	-0.03	0.614	-0.03	-0.11	0.05	0.442	0.785	-0.04	0.362	-0.02	-0.07	0.02	0.283	0.57	-0.03	0.217	-0.02	-0.06	0.01	0.234	0.597	-0.02	0.192
JAJEQR01 sp020687485	hMGS.07639	72.4	0.02	-0.1	0.14	0.751	0.955	0.03	0.672	0.05	-0.03	0.14	0.224	0.605	0.06	0.186	-0.04	-0.08	0.01	0.108	0.348	-0.04	0.133	-0.02	-0.06	0.02	0.289	0.613	-0.02	0.331
Dysosmobacter sp944387015	hMGS.06426	75.07	0.02	-0.1	0.15	0.745	0.955	0.01	0.827	0.05	-0.04	0.14	0.262	0.662	0.05	0.226	0.02	-0.02	0.07	0.322	0.583	0.02	0.401	0	-0.04	0.04	0.841	0.965	0	0.936
Alistipes finegoldii	hMGS.00091	79.62	-0.02	-0.13	0.09	0.751	0.955	-0.01	0.855	-0.03	-0.1	0.05	0.477	0.815	-0.02	0.572	-0.02	-0.06	0.02	0.411	0.626	-0.01	0.487	-0.03	-0.06	0.01	0.13	0.499	-0.03	0.158
Lawsonibacter sp900549405	hMGS.02776	70.77	0.03	-0.12	0.17	0.719	0.955	0.02	0.814	-0.03	-0.13	0.06	0.489	0.815	-0.04	0.408	0	-0.05	0.06	0.961	0.983	0	0.907	-0.01	-0.06	0.04	0.638	0.855	-0.01	0.568
Phascolarctobacterium faecium	hMGS.00068	44.28	0.01	-0.07	0.1	0.737	0.955	0.01	0.813	-0.02	-0.08	0.04	0.514	0.815	-0.02	0.449	0	-0.03	0.04	0.842	0.925	0	0.938	0	-0.03	0.03	0.947	0.995	0	0.95
Agathobaculum sp003481705	hMGS.00346	52.88	-0.02	-0.12	0.09	0.732	0.955	-0.01	0.792	0.02	-0.05	0.09	0.603	0.842	0.02	0.662	0	-0.04	0.04	0.856	0.934	0.01	0.779	0	-0.03	0.03	0.955	0.995	0	0.886
Bacteroides caccae	hMGS.00276	81.54	0.02	-0.09	0.13	0.724	0.955	0.03	0.624	-0.01	-0.08	0.06	0.782	0.91	-0.01	0.889	0	-0.04	0.04	0.878	0.945	0.01	0.763	-0.01	-0.05	0.02	0.405	0.687	-0.01	0.474
Avimonas A narfia	hMGS.02524	68.2	0.02	-0.11	0.15	0.749	0.955	0.03	0.684	-0.01	-0.1	0.08	0.825	0.91	-0.01	0.898	0	-0.05	0.05	0.948	0.973	0	0.857	-0.02	-0.06	0.03	0.47	0.741	-0.01	0.527
Ruminococcus C sp000433635	hMGS.00121	36.83	0.01	-0.07	0.1	0.743	0.955	0.01	0.833	-0.01	-0.07	0.05	0.797	0.91	-0.01	0.677	-0.01	-0.05	0.02	0.512	0.697	-0.01	0.434	-0.02	-0.05	0.01	0.121	0.499	-0.02	0.098
Limivivens sp905214955	hMGS.07460	80.08	-0.02	-0.17	0.13	0.752	0.955	-0.01	0.849	0.02	-0.09	0.12	0.757	0.91	0.02	0.665	0.01	-0.05	0.07	0.681	0.811	0.02	0.583	0	-0.05	0.05	0.899	0.983	0.01	0.814
Faecalibacillus faecis	hMGS.00211	54.7	0.02	-0.1	0.13	0.742	0.955	0.01	0.823	0	-0.08	0.08	0.949	0.963	0	0.945	0	-0.04	0.04	1	1	0	0.876	0.01	-0.03	0.05	0.538	0.792	0.01	0.632
Faecalibacterium sp900539885	hMGS.00662	77.62	0.01	-0.09	0.12	0.79	0.961	0.02	0.704	0.05	-0.02	0.13	0.162	0.506	0.06	0.131	0.01	-0.03	0.05	0.701	0.824	0.01	0.805	0	-0.03	0.04	0.958	0.995	0	0.945
Limivivens sp900066135	hMGS.02245	71.56	-0.02	-0.16	0.12	0.772	0.961	-0.01	0.853	0.05	-0.05	0.14	0.313	0.719	0.05	0.267	-0.01	-0.07	0.04	0.599	0.764	-0.02	0.501	0.01	-0.04	0.05	0.699	0.909	0.01	0.624
Mediterraneibacter lactaris	hMGS.00124	66.2	-0.01	-0.11	0.08	0.776	0.961	-0.01	0.853	-0.02	-0.09	0.05	0.566	0.83	-0.02	0.627	0.01	-0.03	0.05	0.699	0.824	0.01	0.625	0.01	-0.02	0.05	0.408	0.687	0.01	0.361
Blautia A sp000436615	hMGS.00269	61.3	0.01	-0.09	0.12	0.787	0.961	0.02	0.709	-0.02	-0.09	0.05	0.593	0.841	-0.02	0.516	0	-0.04	0.04	0.901	0.951	0	0.991	0	-0.04	0.03	0.822	0.954	-0.01	0.73
Faecousia sp000434635	hMGS.00070	69.28	0.02	-0.09	0.12	0.78	0.961	0.01	0.875	0.02	-0.06	0.09	0.675	0.891	0.01	0.768	-0.04	-0.08	0	0.042	0.207	-0.04	0.054	-0.03	-0.06	0.01	0.123	0.499	-0.03	0.149
Avimicrobium caecorum	hMGS.01503	75.7	-0.02	-0.14	0.11	0.763	0.961	-0.01	0.845	0.02	-0.07	0.1	0.699	0.896	0.02	0.615	0.04	-0.01	0.09	0.101	0.335	0.04	0.072	0.03	-0.01	0.07	0.11	0.486	0.03	0.09
CAG-45 sp000438375	hMGS.00440	47.2	-0.01	-0.13	0.1	0.807	0.961	-0.02	0.705	-0.01	-0.1	0.07	0.729	0.91	-0.01	0.807	-0.03	-0.07	0.02	0.238	0.518	-0.03	0.182	-0.03	-0.07	0.01	0.133	0.502	-0.03	0.107
Eubacterium G sp000434315	hMGS.00821	51.72	-0.01	-0.12	0.09	0.796	0.961	-0.02	0.723	0.01	-0.06	0.09	0.761	0.91	0.02	0.685	0	-0.04	0.04	0.939	0.972	0	0.867	-0.01	-0.04	0.03	0.613	0.834	-0.01	0.562
Bacteroides ovatus	hMGS.00167	85.74	0.02	-0.13	0.18	0.769	0.961	0.01	0.857	-0.01	-0.12	0.09	0.804	0.91	-0.01	0.886	0.03	-0.03	0.09	0.362	0.603	0.02	0.455	-0.01	-0.06	0.04	0.821	0.954	-0.01	0.719
Faecalibacterium prausnitzii I	hMGS.00457	80.95	-0.01	-0.12	0.09	0.805	0.961	-0.01	0.919	-0.01	-0.08	0.06	0.767	0.91	-0.01	0.875	-0.02	-0.06	0.02	0.426	0.63	-0.01	0.52	0	-0.03	0.04	0.848	0.967	0.01	0.751
Fimenecus sp000432435	hMGS.00046	37.4	-0.01	-0.08	0.06	0.807	0.961	-0.01	0.719	0	-0.05	0.05	0.858	0.939	-0.01	0.747	0.01	-0.02	0.03	0.639	0.79	0	0.788	0	-0.02	0.02	0.982	0.995	0	0.92
Fimisoma sp000435715	hMGS.00485	72.88	-0.02	-0.16	0.12	0.801	0.961	-0.03	0.696	0.01	-0.09	0.11	0.884	0.94	0.01	0.795	0.07	0.01	0.12	0.015	0.147	0.07	0.011	0.04	0	0.09	0.073	0.463	0.04	0.093
Merdisoma sp900066385	hMGS.01935	81.65	0.02	-0.12	0.16	0.796	0.961	0.03	0.695	0.01	-0.09	0.11	0.912	0.942	0.01	0.81	0.04	-0.02	0.09	0.198	0.47	0.03	0.263	0.04	-0.01	0.09	0.097	0.486	0.04	0.127
Coprococcus A catus	hMGS.00408	38.08	0.02	-0.1	0.14	0.783	0.961	0.01	0.867	0	-0.09	0.08	0.913	0.942	-0.01	0.831	-0.02	-0.06	0.03	0.459	0.662	-0.02	0.371	-0.01	-0.05	0.03	0.73	0.925	-0.01	0.64
Roseburia intestinalis	hMGS.00038	86.01	0.01	-0.1	0.12	0.821	0.965	0.02	0.712	0.03	-0.05	0.1	0.487	0.815	0.03	0.405	0.04	0	0.08	0.059	0.262	0.04	0.042	0.06	0.02	0.09	0.001	0.176	0.06	0.000915
UMGS1975 sp900546685	hMGS.01027	80.87	-0.02	-0.17	0.14	0.824	0.965	-0.01	0.911	0.01	-0.1	0.12	0.88	0.94	0.01	0.796	0.08	0.02	0.14	0.011	0.132	0.08	0.007	0.04	-0.01	0.09	0.079	0.474	0.05	0.059
Choladousia sp902363665	hMGS.01665	82.11	-0.02	-0.16	0.13	0.818	0.965	-0.01	0.927	-0.01	-0.11	0.09	0.906	0.942	0	0.998	0.01	-0.04	0.07	0.626	0.776	0.02	0.517	0.02	-0.02	0.07	0.362	0.668	0.02	0.299
UBA737 sp900549055	hMGS.00445	60.51	0.01	-0.11	0.14	0.823	0.965	0.01	0.927	0	-0.09	0.08	0.966	0.973	-0.01	0.878	-0.07	-0.12	-0.02	0.005	0.108	-0.07	0.007	-0.05	-0.09	-0.01	0.013	0.368	-0.05	0.009
Lawsonibacter sp014287875	hMGS.01256	75.51	-0.02	-0.18	0.14	0.842	0.976	-0.01	0.937	-0.04	-0.15	0.07	0.51	0.815	-0.04	0.436	-0.01	-0.07	0.05	0.715	0.829	-0.01	0.803	-0.01	-0.06	0.05	0.823	0.954	-0.01	0.748
Bacteroides stercoris	hMGS.00182	44.9	-0.01	-0.1	0.08	0.844	0.976	-0.01	0.761	0.01	-0.05	0.07	0.82	0.91	0	0.914	0.03	0	0.06	0.073	0.277	0.03	0.093	0.03	0	0.05	0.085	0.486	0.02	0.105
Ruminococcus D bicirculans	hMGS.00010	80.51	-0.01	-0.12	0.09	0.845	0.976	0	0.926	0.01	-0.06	0.09	0.732	0.91	0.01	0.805	0	-0.04	0.04	0.894	0.951	0.01	0.794	0.01	-0.03	0.04	0.688	0.9	0.01	0.617
CAG-317 sp000433215	hMGS.01167	82.52	0.01	-0.13	0.15	0.851	0.979	0.02	0.75	0.04	-0.06	0.14	0.437	0.78	0.04	0.368	0.06	0.01	0.11	0.028	0.18	0.06	0.018	0.06	0.01	0.1	0.016	0.368	0.05	0.021
CAG-170 sp905214155	hMGS.03452	47.85	-0.01	-0.16	0.14	0.87	0.989	-0.02	0.785	-0.02	-0.12	0.08	0.691	0.891	-0.03	0.608	-0.04	-0.1	0.01	0.145	0.406	-0.05	0.113	-0.02	-0.07	0.03	0.419	0.687	-0.02	0.36
Lachnospira sp900316325	hMGS.00106	65.03	0.01	-0.09	0.11	0.872	0.989	0	0.948	-0.01	-0.08	0.06	0.792	0.91	-0.01	0.867	-0.01	-0.05	0.03	0.529	0.705	-0.01	0.613	-0.01	-0.04	0.02	0.48	0.749	-0.01	0.54
Dysosmobacter faecalis	hMGS.06911	96.51	-0.02	-0.22	0.19	0.87	0.989	0	0.983	-0.02	-0.17	0.12	0.758	0.91	-0.01	0.865	0.07	-0.01	0.15	0.073	0.277	0.08	0.051	0	-0.07	0.06	0.885	0.983	0	0.993
Ventricola sp900542445	hMGS.00940	78.67	0.01	-0.13	0.15	0.874	0.989	0.02	0.777	0.01	-0.09	0.1	0.879	0.94	0.01	0.802	0.02	-0.03	0.07	0.443	0.642	0.02	0.356	0.02	-0.03	0.06	0.493	0.759	0.02	0.418
Escherichia coli	hMGS.00032	80.76	-0.01	-0.12	0.11	0.924	0.992	-0.01	0.839	0.09	0.01	0.16	0.026	0.258	0.08	0.033	-0.05	-0.09	0	0.035	0.194	-0.05	0.026	-0.02	-0.06	0.01	0.178	0.563	-0.03	0.135
Bariatricus comes	hMGS.00439	89.58	0.01	-0.14	0.16	0.915	0.992	0.02	0.775	0.07	-0.04	0.17	0.217	0.596	0.07	0.168	0.02	-0.04	0.08	0.494	0.676	0.03	0.365	0.01	-0.04	0.06	0.73	0.925	0.01	0.602
Clostridium sp900540255	hMGS.00185	60.73	0.01	-0.11	0.12	0.885	0.992	0	0.989	-0.05	-0.13	0.03	0.261	0.662	-0.05	0.204	-0.03	-0.07	0.01	0.179	0.448	-0.03	0.147	-0.02	-0.06	0.02	0.257	0.597	-0.02	0.217
Anaerobutyricum hallii	hMGS.00158	95.64	0.01	-0.17	0.18	0.921	0.992	0.02	0.798	0.05	-0.07	0.18	0.388	0.732	0.07	0.293	0.06	-0.01	0.12	0.101	0.335	0.07	0.05	0.04	-0.02	0.09	0.192	0.563	0.05	0.12
Agathobacter sp000434275	hMGS.00526	39.3	0	-0.09	0.1	0.925	0.992	0	0.974	-0.03	-0.1	0.04	0.412	0.751	-0.03	0.355	0.04	0	0.08	0.041	0.206	0.04	0.056	0.02	-0.01	0.06	0.161	0.563	0.02	0.201
Roseburia hominis	hMGS.00049	95.89	0.01	-0.16	0.17	0.907	0.992	0.03	0.76	-0.04	-0.16	0.07	0.456	0.804	-0.03	0.572	-0.04	-0.11	0.02	0.186	0.454	-0.04	0.26	-0.05	-0.1	0.01	0.076	0.474	-0.04	0.11
Bilophila wadsworthia	hMGS.00205	89.17	0.01	-0.14	0.15	0.928	0.992	0.02	0.828	0.03	-0.07	0.13	0.521	0.815	0.04	0.449	-0.01	-0.07	0.04	0.592	0.759	-0.01	0.711	0	-0.05	0.05	0.995	0.995	0	0.899
CAG-273 sp000438355	hMGS.00392	40.32	0	-0.1	0.09	0.923	0.992	-0.01	0.838	-0.02	-0.09	0.05	0.572	0.831	-0.02	0.498	0.02	-0.01	0.06	0.228	0.515	0.02	0.303	0	-0.03	0.03	0.986	0.995	0	0.897
RUG115 sp900066395	hMGS.00028	84.57	0.01	-0.1	0.11	0.913	0.992	0.01	0.814	-0.02	-0.09	0.06	0.672	0.891	-0.01	0.762	0.03	-0.01	0.07	0.158	0.431	0.03	0.118	0.04	0	0.07	0.04	0.408	0.03	0.053
Ruthenibacterium lactatiformans	hMGS.00089	99.24	0.01	-0.23	0.25	0.917	0.992	0	0.978	0.03	-0.13	0.2	0.685	0.891	0.02	0.783	0	-0.09	0.09	0.968	0.987	0	0.941	-0.02	-0.1	0.06	0.643	0.858	-0.01	0.774
UBA3402 sp003478355	hMGS.00801	84.57	0.01	-0.14	0.17	0.883	0.992	0.02	0.767	0.01	-0.09	0.12	0.82	0.91	0.02	0.709	0	-0.06	0.06	0.921	0.961	0	0.97	0	-0.05	0.05	0.86	0.977	0	0.953
Faecalibacterium duncaniae	hMGS.05764	92.72	-0.01	-0.14	0.13	0.903	0.992	0.01	0.939	0.02	-0.08	0.11	0.715	0.91	0.03	0.576	0.01	-0.04	0.07	0.577	0.743	0.02	0.448	0.01	-0.04	0.05	0.756	0.934	0.01	0.642
CAKTXU01 sp934615635	hMGS.07343	70.37	-0.01	-0.14	0.13	0.929	0.992	0	0.976	-0.01	-0.11	0.08	0.811	0.91	-0.01	0.91	0.01	-0.04	0.06	0.746	0.858	0.01	0.653	0	-0.04	0.05	0.87	0.983	0	0.931
Blautia A obeum	hMGS.00137	96.73	0.01	-0.18	0.21	0.897	0.992	0.04	0.709	0.01	-0.13	0.14	0.915	0.942	0.02	0.762	0.05	-0.02	0.13	0.176	0.444	0.06	0.121	0.05	-0.01	0.12	0.097	0.486	0.06	0.068
Gemmiger sp900540775	hMGS.00306	62.54	0	-0.11	0.11	0.945	0.995	-0.01	0.852	-0.04	-0.11	0.04	0.331	0.719	-0.03	0.39	0.02	-0.03	0.06	0.476	0.668	0.02	0.41	0.02	-0.01	0.06	0.241	0.597	0.02	0.281
Vescimonas sp001916855	hMGS.05802	48.8	0	-0.09	0.08	0.962	0.995	-0.01	0.891	0.03	-0.03	0.09	0.303	0.719	0.03	0.349	-0.01	-0.04	0.02	0.495	0.676	-0.01	0.432	0	-0.03	0.03	0.93	0.995	0	0.862
Limiplasma merdipullorum	hMGS.00324	69.99	0	-0.13	0.13	0.958	0.995	0	0.954	0.05	-0.04	0.14	0.298	0.719	0.04	0.352	-0.05	-0.1	0	0.036	0.195	-0.06	0.029	-0.04	-0.08	0.01	0.095	0.486	-0.04	0.076
Senegalimassilia anaerobia	hMGS.00711	50.91	0	-0.17	0.18	0.975	0.995	0.01	0.902	0.04	-0.08	0.16	0.518	0.815	0.04	0.569	0.03	-0.03	0.1	0.332	0.588	0.03	0.436	0.03	-0.03	0.09	0.338	0.642	0.03	0.39
Ruthenibacterium merdipullorum	hMGS.00460	60.92	0	-0.14	0.13	0.978	0.995	-0.01	0.86	0.02	-0.07	0.12	0.603	0.842	0.03	0.523	-0.05	-0.1	0	0.061	0.262	-0.05	0.044	-0.03	-0.07	0.01	0.168	0.563	-0.03	0.127
Blautia A sp000285855	hMGS.03402	82	0	-0.14	0.14	0.975	0.995	0.01	0.867	0.02	-0.08	0.11	0.753	0.91	0.02	0.673	0.04	-0.02	0.09	0.172	0.441	0.03	0.211	0.04	0	0.09	0.061	0.428	0.04	0.047
Ventricola sp900548125	hMGS.03238	50.31	0	-0.13	0.13	0.958	0.995	-0.01	0.879	0.01	-0.08	0.1	0.814	0.91	0.01	0.912	0.02	-0.03	0.07	0.367	0.604	0.02	0.415	-0.01	-0.05	0.04	0.805	0.953	-0.01	0.744
Faecousia sp900544405	hMGS.01248	53.32	0	-0.13	0.13	0.98	0.995	-0.01	0.927	-0.01	-0.1	0.08	0.804	0.91	-0.02	0.726	-0.03	-0.08	0.01	0.17	0.441	-0.04	0.133	-0.01	-0.05	0.03	0.637	0.855	-0.01	0.552
Slackia A isoflavoniconvertens	hMGS.00230	44.57	0	-0.11	0.12	0.959	0.995	0	0.957	-0.01	-0.09	0.07	0.823	0.91	-0.01	0.728	0.02	-0.02	0.07	0.35	0.594	0.02	0.457	0.03	-0.01	0.06	0.17	0.563	0.02	0.203
QAMH01 sp900544245	hMGS.00582	63.33	0	-0.12	0.11	0.939	0.995	0	0.986	0.01	-0.07	0.09	0.792	0.91	0.01	0.857	-0.02	-0.06	0.03	0.428	0.63	-0.02	0.372	-0.02	-0.06	0.01	0.177	0.563	-0.03	0.15
Copromonas sp900066535	hMGS.00083	92.99	0	-0.15	0.16	0.968	0.995	0.01	0.856	0.01	-0.1	0.11	0.867	0.94	0.02	0.76	0.05	-0.01	0.11	0.096	0.328	0.05	0.071	0.03	-0.02	0.08	0.223	0.586	0.03	0.175
Merdisoma sp900553635	hMGS.01573	59.27	0	-0.12	0.13	0.942	0.995	0	0.963	0.01	-0.08	0.09	0.875	0.94	0	0.986	0	-0.05	0.04	0.894	0.951	-0.01	0.785	0	-0.04	0.04	0.925	0.995	0	0.987
Phocaeicola massiliensis	hMGS.00365	38.4	0	-0.09	0.09	0.953	0.995	0	0.948	0	-0.06	0.06	0.964	0.973	0	0.93	0.01	-0.02	0.05	0.403	0.624	0.01	0.46	0	-0.03	0.03	0.944	0.995	0	0.841
Faecalibacterium sp900758465	hMGS.00310	83	0	-0.11	0.11	0.986	0.997	0.01	0.916	0.02	-0.05	0.1	0.559	0.829	0.03	0.489	0.02	-0.02	0.07	0.265	0.555	0.03	0.204	0	-0.03	0.04	0.843	0.965	0.01	0.749
Parabacteroides distasonis	hMGS.00037	93.26	0	-0.15	0.15	0.989	0.997	0.01	0.889	-0.01	-0.12	0.09	0.805	0.91	-0.01	0.899	0.02	-0.04	0.08	0.462	0.662	0.03	0.327	-0.01	-0.05	0.04	0.795	0.953	0	0.961
Clostridium A leptum	hMGS.00355	97.05	0	-0.21	0.21	0.996	1	-0.02	0.89	-0.03	-0.18	0.12	0.689	0.891	-0.04	0.586	0.03	-0.06	0.11	0.523	0.705	0.04	0.397	-0.02	-0.09	0.05	0.533	0.792	-0.02	0.645
Clostridium sp000435835	hMGS.00424	67.6	0	-0.12	0.12	1	1	-0.01	0.916	-0.01	-0.1	0.07	0.795	0.91	-0.02	0.696	0.02	-0.03	0.06	0.472	0.665	0.01	0.554	0.02	-0.02	0.06	0.31	0.631	0.02	0.364
