# Supplementary material for: The association between the gut microbiome and 24-h blood pressure measurements in the SCAPIS study
Source: Commun Med (Lond). 2025 Jul 7;5:276. doi: 10.1038/s43856-025-00980-x (PMC12234806; doi:10.1038/s43856-025-00980-x)
Supplement: Supplementary file 5 — Supplementary Data 2 [file 43856_2025_980_MOESM5_ESM.xlsx]

## Sheet: Supplementary_table_6
Supplementary Data 2. Genera enriched for associations between metagenomic species and 24-hour blood pressure outcomes in the 24-hour ABPM subsample in Model 1. Model 1 is adjusted for age, sex, country of birth, smoking, fiber intake, total energy intake, estimated sodium intake, use of antidiabetic medication, use of antihyperlipidemic medication, body mass index, and technical source of variat…
Genus	24-hour SBP								24-hour DBP								Variability of 24-hour SBP								Variability of 24-hour DBP
	Positive associations				Negative associations				Positive associations				Negative associations				Positive associations				Negative associations				Positive associations				Negative associations
	Size	Coef.	P-value	q-value	Size	Coef.	P-value	q-value	Size	Coef.	P-value	q-value	Size	Coef.	P-value	q-value	Size	Coef.	P-value	q-value	Size	Coef.	P-value	q-value	Size	Coef.	P-value	q-value	Size	Coef.	P-value	q-value
Bifidobacterium	2	1.92	0.004	0.331	NA	NA	NA	NA	2	1.89	0.003	0.249	NA	NA	NA	NA	2	0.47	0.857	0.995	NA	NA	NA	NA	2	0.76	0.683	0.994	NA	NA	NA	NA
Faecalibacterium	5	1.74	0.02	0.851	4	1.34	0.175	0.978	7	1.24	0.231	0.999	2	1.47	0.168	0.999	7	0.98	0.516	0.995	2	0.45	0.857	0.995	7	0.79	0.725	0.994	2	0.34	0.922	0.994
Streptococcus	3	1.64	0.061	0.978	NA	NA	NA	NA	3	1.44	0.131	0.999	NA	NA	NA	NA	3	1.55	0.09	0.819	NA	NA	NA	NA	3	1.79	0.014	0.517	NA	NA	NA	NA
Agathobaculum	1	1.87	0.08	0.978	1	0.43	0.788	0.978	2	1.35	0.236	0.999	NA	NA	NA	NA	2	1.62	0.082	0.807	NA	NA	NA	NA	2	1.14	0.435	0.942	NA	NA	NA	NA
Pseudobutyricicoccus	1	1.84	0.095	0.978	NA	NA	NA	NA	1	1.81	0.073	0.846	NA	NA	NA	NA	NA	NA	NA	NA	1	0.29	0.854	0.995	NA	NA	NA	NA	1	1.37	0.332	0.942
Terrisporobacter	1	1.82	0.095	0.978	NA	NA	NA	NA	1	1.54	0.232	0.999	NA	NA	NA	NA	1	1.43	0.297	0.995	NA	NA	NA	NA	1	1.54	0.257	0.942	NA	NA	NA	NA
Fusicatenibacter	1	1.76	0.129	0.978	NA	NA	NA	NA	1	1.49	0.254	0.999	NA	NA	NA	NA	1	1.31	0.36	0.995	NA	NA	NA	NA	1	1.46	0.283	0.942	NA	NA	NA	NA
HGM13006	1	1.75	0.137	0.978	NA	NA	NA	NA	1	1.47	0.262	0.999	NA	NA	NA	NA	NA	NA	NA	NA	1	0.15	0.931	0.995	NA	NA	NA	NA	1	0.04	0.984	0.996
Pseudoscilispira	1	1.71	0.153	0.978	NA	NA	NA	NA	1	1.63	0.173	0.999	NA	NA	NA	NA	1	1.24	0.391	0.995	NA	NA	NA	NA	NA	NA	NA	NA	1	0.01	0.993	0.999
Faecalibacillus	2	1.49	0.154	0.978	NA	NA	NA	NA	2	1.92	0.000948	0.167	NA	NA	NA	NA	2	1.38	0.206	0.995	NA	NA	NA	NA	2	0.66	0.728	0.994	NA	NA	NA	NA
Eubacterium G	1	1.68	0.17	0.978	1	0.34	0.832	0.978	2	1.31	0.272	0.999	NA	NA	NA	NA	2	0.98	0.553	0.995	NA	NA	NA	NA	1	0.05	0.955	0.994	1	0.55	0.733	0.994
UMGS1071	1	1.65	0.192	0.978	NA	NA	NA	NA	1	1.04	0.497	0.999	NA	NA	NA	NA	1	0.23	0.876	0.995	NA	NA	NA	NA	NA	NA	NA	NA	1	0.18	0.918	0.994
Massilioclostridium	1	1.61	0.216	0.978	NA	NA	NA	NA	1	1.82	0.061	0.846	NA	NA	NA	NA	1	1.81	0.084	0.807	NA	NA	NA	NA	1	1.58	0.237	0.942	NA	NA	NA	NA
Intestinibacter	2	1.39	0.226	0.978	NA	NA	NA	NA	2	0.92	0.588	0.999	NA	NA	NA	NA	1	0.83	0.6	0.995	1	0	1	1	2	1.14	0.431	0.942	NA	NA	NA	NA
Ventrimonas	2	1.36	0.242	0.978	NA	NA	NA	NA	2	1.33	0.255	0.999	NA	NA	NA	NA	2	0.56	0.809	0.995	NA	NA	NA	NA	2	1.37	0.25	0.942	NA	NA	NA	NA
Eubacterium F	2	1.32	0.26	0.978	1	1.87	0.05	0.978	2	1.12	0.425	0.999	1	1.9	0.054	0.846	NA	NA	NA	NA	3	1.59	0.052	0.807	NA	NA	NA	NA	3	1.12	0.379	0.942
Eubacterium I	1	1.5	0.275	0.978	NA	NA	NA	NA	1	1.43	0.291	0.999	NA	NA	NA	NA	1	1.5	0.259	0.995	NA	NA	NA	NA	1	1.51	0.27	0.942	NA	NA	NA	NA
UMGS1766	1	1.48	0.282	0.978	NA	NA	NA	NA	1	1.66	0.158	0.999	NA	NA	NA	NA	NA	NA	NA	NA	1	1.18	0.421	0.995	1	0.07	0.947	0.994	NA	NA	NA	NA
Adlercreutzia	1	1.46	0.288	0.978	NA	NA	NA	NA	1	1.32	0.358	0.999	NA	NA	NA	NA	1	1.53	0.242	0.995	NA	NA	NA	NA	1	1.24	0.375	0.942	NA	NA	NA	NA
CAG-41	1	1.45	0.297	0.978	NA	NA	NA	NA	1	1.22	0.397	0.999	NA	NA	NA	NA	1	1.33	0.345	0.995	NA	NA	NA	NA	1	0.55	0.721	0.994	NA	NA	NA	NA
Acutalibacter	1	1.43	0.304	0.978	NA	NA	NA	NA	1	1.88	0.034	0.846	NA	NA	NA	NA	NA	NA	NA	NA	1	0.71	0.656	0.995	NA	NA	NA	NA	1	1.22	0.411	0.942
Oliverpabstia	1	1.36	0.337	0.978	NA	NA	NA	NA	1	1.07	0.484	0.999	NA	NA	NA	NA	1	0.98	0.523	0.995	NA	NA	NA	NA	1	1.13	0.435	0.942	NA	NA	NA	NA
UMGS1264	1	1.32	0.343	0.978	NA	NA	NA	NA	1	1.44	0.278	0.999	NA	NA	NA	NA	NA	NA	NA	NA	1	0.31	0.849	0.995	NA	NA	NA	NA	1	0.36	0.821	0.994
Lachnoclostridium B	1	1.31	0.351	0.978	NA	NA	NA	NA	1	1.85	0.045	0.846	NA	NA	NA	NA	1	1.7	0.138	0.852	NA	NA	NA	NA	1	1.28	0.367	0.942	NA	NA	NA	NA
Evtepia	1	1.28	0.359	0.978	NA	NA	NA	NA	1	1.4	0.315	0.999	NA	NA	NA	NA	1	1.3	0.366	0.995	NA	NA	NA	NA	1	1.03	0.482	0.942	NA	NA	NA	NA
Solibaculum	1	1.26	0.37	0.978	NA	NA	NA	NA	1	1.56	0.225	0.999	NA	NA	NA	NA	1	0.76	0.632	0.995	NA	NA	NA	NA	1	0.61	0.674	0.994	NA	NA	NA	NA
Acetatifactor	2	1.2	0.377	0.978	1	0.71	0.659	0.978	2	0.89	0.608	0.999	1	1.05	0.487	0.999	3	1.5	0.11	0.827	NA	NA	NA	NA	3	1.24	0.282	0.942	NA	NA	NA	NA
Ruthenibacterium	2	1.19	0.384	0.978	1	0.04	0.978	0.992	3	0.66	0.804	1	NA	NA	NA	NA	2	0.97	0.562	0.995	1	1.38	0.321	0.995	1	0.98	0.503	0.942	2	0.96	0.569	0.942
Romboutsia	1	1.22	0.399	0.978	NA	NA	NA	NA	1	0.81	0.606	0.999	NA	NA	NA	NA	1	0.93	0.541	0.995	NA	NA	NA	NA	1	0.51	0.741	0.994	NA	NA	NA	NA
Lawsonibacter	2	1.16	0.403	0.978	2	0.63	0.768	0.978	1	1.69	0.139	0.999	3	0.91	0.606	0.999	3	1.65	0.049	0.807	1	0.25	0.875	0.995	1	1.06	0.469	0.942	3	0.24	0.972	0.994
Agathobacter	3	1.1	0.404	0.978	NA	NA	NA	NA	2	1.1	0.45	0.999	1	0.99	0.512	0.999	3	1.06	0.449	0.995	NA	NA	NA	NA	3	1.11	0.42	0.942	NA	NA	NA	NA
Mediterraneibacter A	1	1.14	0.436	0.978	NA	NA	NA	NA	1	0.87	0.584	0.999	NA	NA	NA	NA	NA	NA	NA	NA	1	0.03	0.98	0.995	1	0.41	0.787	0.994	NA	NA	NA	NA
Blautia A	10	1.02	0.465	0.978	6	0.61	0.879	0.978	12	0.62	0.913	1	4	1.04	0.48	0.999	12	0.94	0.562	0.995	4	0.26	0.98	0.995	10	0.96	0.543	0.942	6	0.47	0.937	0.994
Clostridium Q	1	1.06	0.472	0.978	NA	NA	NA	NA	1	0.82	0.597	0.999	NA	NA	NA	NA	1	1.6	0.193	0.981	NA	NA	NA	NA	1	1.56	0.248	0.942	NA	NA	NA	NA
Anaeromassilibacillus	1	1.04	0.481	0.978	NA	NA	NA	NA	1	1.18	0.428	0.999	NA	NA	NA	NA	NA	NA	NA	NA	1	1.62	0.187	0.979	NA	NA	NA	NA	1	0.97	0.519	0.942
Hominisplanchenecus	1	1.03	0.491	0.978	NA	NA	NA	NA	1	0.22	0.889	1	NA	NA	NA	NA	NA	NA	NA	NA	1	0.01	0.994	1	1	0.65	0.657	0.994	NA	NA	NA	NA
Alistipes	1	1.01	0.5	0.978	5	1.15	0.341	0.978	1	1.21	0.421	0.999	5	1.1	0.396	0.999	2	0.68	0.748	0.995	4	0.65	0.838	0.995	2	0.16	0.969	0.994	4	1.1	0.408	0.942
Mediterraneibacter	2	1.03	0.507	0.978	1	0.35	0.825	0.978	2	1.07	0.478	0.999	1	0.71	0.647	0.999	3	0.96	0.547	0.995	NA	NA	NA	NA	3	0.62	0.802	0.994	NA	NA	NA	NA
Eisenbergiella	1	0.98	0.51	0.978	NA	NA	NA	NA	1	0.59	0.72	1	NA	NA	NA	NA	1	1.09	0.472	0.995	NA	NA	NA	NA	1	1.74	0.159	0.942	NA	NA	NA	NA
Dorea A	2	1.01	0.526	0.978	NA	NA	NA	NA	2	1.18	0.377	0.999	NA	NA	NA	NA	2	0.78	0.672	0.995	NA	NA	NA	NA	2	1.64	0.092	0.903	NA	NA	NA	NA
Holdemania	1	0.95	0.528	0.978	1	1.13	0.44	0.978	1	0.72	0.652	0.999	1	0.41	0.796	1	1	0.74	0.644	0.995	1	0.24	0.881	0.995	1	1.18	0.41	0.942	1	1.26	0.388	0.942
Dialister	1	0.92	0.537	0.978	NA	NA	NA	NA	1	0.75	0.64	0.999	NA	NA	NA	NA	NA	NA	NA	NA	1	0.97	0.523	0.995	NA	NA	NA	NA	1	0.92	0.556	0.942
Coprococcus	1	0.9	0.549	0.978	NA	NA	NA	NA	1	0.03	0.975	1	NA	NA	NA	NA	1	0.63	0.691	0.995	NA	NA	NA	NA	1	0.5	0.747	0.994	NA	NA	NA	NA
Anaerostipes	2	0.96	0.557	0.978	NA	NA	NA	NA	2	0.8	0.671	1	NA	NA	NA	NA	2	1.68	0.056	0.807	NA	NA	NA	NA	2	1.18	0.396	0.942	NA	NA	NA	NA
CAG-217	1	0.87	0.562	0.978	NA	NA	NA	NA	NA	NA	NA	NA	1	0.61	0.696	1	1	0.87	0.581	0.995	NA	NA	NA	NA	1	1.26	0.375	0.942	NA	NA	NA	NA
Sutterella	1	0.84	0.576	0.978	NA	NA	NA	NA	NA	NA	NA	NA	1	0.52	0.735	1	1	1.17	0.433	0.995	NA	NA	NA	NA	1	1.15	0.426	0.942	NA	NA	NA	NA
Parasutterella	1	0.81	0.585	0.978	NA	NA	NA	NA	NA	NA	NA	NA	1	0.24	0.872	1	1	1.14	0.445	0.995	NA	NA	NA	NA	1	0.13	0.924	0.994	NA	NA	NA	NA
Lachnospira	4	0.93	0.595	0.978	NA	NA	NA	NA	3	1.04	0.48	0.999	1	0.37	0.805	1	1	1.34	0.345	0.995	3	0.19	0.983	0.995	2	0.71	0.708	0.994	2	0.74	0.723	0.994
Limivivens	1	0.79	0.595	0.978	2	0.38	0.895	0.978	3	0.31	0.95	1	NA	NA	NA	NA	2	0.36	0.908	0.995	1	0.38	0.815	0.995	3	0.37	0.917	0.994	NA	NA	NA	NA
Parabacteroides	1	0.76	0.613	0.978	1	0.01	0.992	0.998	1	1.06	0.492	0.999	1	0.28	0.856	1	2	0.45	0.866	0.995	NA	NA	NA	NA	NA	NA	NA	NA	2	1.04	0.489	0.942
Choladocola	3	0.88	0.639	0.978	NA	NA	NA	NA	3	0.79	0.717	1	NA	NA	NA	NA	2	0.77	0.679	0.995	1	0.16	0.918	0.995	3	1.03	0.493	0.942	NA	NA	NA	NA
Flavonifractor	1	0.7	0.64	0.978	NA	NA	NA	NA	1	0.44	0.776	1	NA	NA	NA	NA	1	1.78	0.107	0.827	NA	NA	NA	NA	1	1.66	0.196	0.942	NA	NA	NA	NA
Scatomorpha	1	0.69	0.64	0.978	NA	NA	NA	NA	1	1.13	0.448	0.999	NA	NA	NA	NA	NA	NA	NA	NA	1	1.56	0.225	0.995	NA	NA	NA	NA	1	1.34	0.348	0.942
KLE1615	1	0.67	0.649	0.978	NA	NA	NA	NA	1	0.6	0.715	1	NA	NA	NA	NA	1	1.35	0.339	0.995	NA	NA	NA	NA	1	2.02	0.031	0.517	NA	NA	NA	NA
Alangreenwoodia	1	0.64	0.671	0.978	NA	NA	NA	NA	1	0.5	0.757	1	NA	NA	NA	NA	1	1.66	0.164	0.914	NA	NA	NA	NA	1	0.91	0.532	0.942	NA	NA	NA	NA
Gemmiger	3	0.78	0.72	0.978	1	0.1	0.94	0.98	3	1.21	0.291	0.999	1	1.21	0.399	0.999	3	0.62	0.825	0.995	1	0.04	0.976	0.995	4	0.59	0.855	0.994	NA	NA	NA	NA
Copromonas	2	0.69	0.731	0.978	1	0.65	0.681	0.978	2	0.17	0.968	1	1	0.06	0.958	1	2	1.08	0.465	0.995	1	0.09	0.962	0.995	3	0.65	0.79	0.994	NA	NA	NA	NA
Phascolarctobacterium	1	0.53	0.731	0.978	NA	NA	NA	NA	NA	NA	NA	NA	1	0.81	0.585	0.999	1	0.22	0.893	0.995	NA	NA	NA	NA	1	0.17	0.907	0.994	NA	NA	NA	NA
Ruminococcus C	1	0.5	0.745	0.978	NA	NA	NA	NA	NA	NA	NA	NA	1	0.34	0.818	1	NA	NA	NA	NA	1	0.51	0.755	0.995	NA	NA	NA	NA	1	1.52	0.238	0.942
Avimonas A	1	0.47	0.764	0.978	NA	NA	NA	NA	NA	NA	NA	NA	1	0.19	0.886	1	1	0.06	0.963	0.995	NA	NA	NA	NA	NA	NA	NA	NA	1	0.72	0.647	0.994
Clostridium	3	0.7	0.766	0.978	NA	NA	NA	NA	1	1.5	0.254	0.999	2	0.94	0.561	0.999	1	0.58	0.721	0.995	2	0.85	0.639	0.995	1	1.01	0.491	0.942	2	0.58	0.804	0.994
JAJEQR01	1	0.45	0.772	0.978	NA	NA	NA	NA	1	1.1	0.469	0.999	NA	NA	NA	NA	NA	NA	NA	NA	1	1.27	0.383	0.995	NA	NA	NA	NA	1	1.09	0.467	0.942
Enterocloster	2	0.6	0.776	0.978	NA	NA	NA	NA	2	0.7	0.731	1	NA	NA	NA	NA	2	1.81	0.023	0.807	NA	NA	NA	NA	2	1.94	0.006	0.517	NA	NA	NA	NA
Coprococcus A	1	0.41	0.783	0.978	1	0.54	0.743	0.978	1	0.25	0.875	1	1	0.07	0.948	1	NA	NA	NA	NA	2	0.61	0.786	0.995	NA	NA	NA	NA	2	0.44	0.87	0.994
Butyribacter	2	0.58	0.787	0.978	NA	NA	NA	NA	2	0.08	0.988	1	NA	NA	NA	NA	1	0.38	0.808	0.995	1	0.84	0.579	0.995	1	1.89	0.087	0.903	1	0.2	0.902	0.994
Dysosmobacter	3	0.63	0.812	0.978	4	1.27	0.237	0.978	2	1.06	0.486	0.999	5	1.5	0.075	0.846	4	1.11	0.37	0.995	3	1.21	0.328	0.995	3	0.35	0.941	0.994	4	1	0.507	0.942
CAG-317	1	0.31	0.824	0.978	NA	NA	NA	NA	1	0.76	0.63	0.999	NA	NA	NA	NA	1	1.73	0.12	0.83	NA	NA	NA	NA	1	2.01	0.031	0.517	NA	NA	NA	NA
UBA737	1	0.33	0.824	0.978	NA	NA	NA	NA	NA	NA	NA	NA	1	0.03	0.978	1	NA	NA	NA	NA	1	1.82	0.074	0.807	NA	NA	NA	NA	1	1.86	0.035	0.531
Roseburia	3	0.57	0.84	0.978	NA	NA	NA	NA	2	0.93	0.581	0.999	1	0.95	0.537	0.999	2	1.7	0.05	0.807	1	1.12	0.45	0.995	2	1.93	0.008	0.517	1	1.61	0.18	0.942
Ventricola	1	0.28	0.845	0.978	2	1.31	0.272	0.978	2	0.14	0.98	1	1	1.3	0.359	0.999	2	0.63	0.774	0.995	1	1.43	0.297	0.995	1	0.73	0.625	0.976	2	0.61	0.796	0.994
UBA3402	1	0.26	0.863	0.978	NA	NA	NA	NA	1	0.18	0.9	1	NA	NA	NA	NA	NA	NA	NA	NA	1	0.06	0.968	0.995	NA	NA	NA	NA	1	0.19	0.909	0.994
Bacteroides	4	0.51	0.886	0.978	6	0.6	0.883	0.978	4	0.45	0.927	1	6	0.6	0.894	1	6	1.02	0.462	0.995	4	0.8	0.727	0.995	3	1.39	0.171	0.942	7	0.68	0.852	0.994
Bariatricus	1	0.19	0.894	0.978	NA	NA	NA	NA	1	1.12	0.448	0.999	NA	NA	NA	NA	1	0.52	0.748	0.995	NA	NA	NA	NA	1	0.43	0.775	0.994	NA	NA	NA	NA
RUG115	1	0.2	0.894	0.978	NA	NA	NA	NA	NA	NA	NA	NA	1	0.59	0.702	1	1	1.27	0.383	0.995	NA	NA	NA	NA	1	1.93	0.073	0.845	NA	NA	NA	NA
Anaerobutyricum	1	0.16	0.915	0.978	1	0.79	0.619	0.978	1	0.79	0.618	0.999	1	0.89	0.556	0.999	2	1.16	0.392	0.995	NA	NA	NA	NA	2	1.09	0.475	0.942	NA	NA	NA	NA
Faecousia	2	0.28	0.924	0.978	2	1.15	0.417	0.978	1	0.37	0.823	1	3	1.21	0.312	0.999	NA	NA	NA	NA	4	0.99	0.52	0.995	NA	NA	NA	NA	4	0.99	0.521	0.942
Bilophila	1	0.12	0.933	0.978	NA	NA	NA	NA	1	0.63	0.698	1	NA	NA	NA	NA	NA	NA	NA	NA	1	0.4	0.81	0.995	NA	NA	NA	NA	1	0	1	1
Phocaeicola	1	0.09	0.949	0.983	2	0.69	0.719	0.978	1	0	1	1	2	0.46	0.861	1	2	0.36	0.903	0.995	1	0.47	0.782	0.995	NA	NA	NA	NA	3	1.47	0.117	0.942
Slackia A	1	0.08	0.957	0.986	NA	NA	NA	NA	NA	NA	NA	NA	1	0.21	0.878	1	1	0.82	0.605	0.995	NA	NA	NA	NA	1	1.41	0.309	0.942	NA	NA	NA	NA
Senegalimassilia	1	0.05	0.97	0.992	NA	NA	NA	NA	1	0.66	0.683	1	NA	NA	NA	NA	1	0.85	0.587	0.995	NA	NA	NA	NA	1	1	0.491	0.942	NA	NA	NA	NA
Merdisoma	2	0.11	0.981	0.992	NA	NA	NA	NA	2	0.06	0.992	1	NA	NA	NA	NA	1	1.15	0.439	0.995	1	0.07	0.963	0.995	2	1.43	0.186	0.942	NA	NA	NA	NA
Akkermansia	NA	NA	NA	NA	1	0.92	0.551	0.978	NA	NA	NA	NA	1	1.01	0.507	0.999	NA	NA	NA	NA	1	0.68	0.671	0.995	NA	NA	NA	NA	1	1.57	0.201	0.942
Alistipes A	NA	NA	NA	NA	3	1.23	0.292	0.978	NA	NA	NA	NA	3	1.12	0.393	0.999	2	0.69	0.743	0.995	1	1.35	0.342	0.995	NA	NA	NA	NA	3	0.41	0.925	0.994
Anaerotardibacter	NA	NA	NA	NA	1	0.95	0.537	0.978	NA	NA	NA	NA	1	0.22	0.872	1	NA	NA	NA	NA	1	0.75	0.626	0.995	NA	NA	NA	NA	1	0.86	0.589	0.959
Anaerotignum	NA	NA	NA	NA	1	1.91	0.025	0.864	NA	NA	NA	NA	1	1.97	0.025	0.846	NA	NA	NA	NA	1	0.21	0.892	0.995	NA	NA	NA	NA	1	0.6	0.708	0.994
Angelakisella	NA	NA	NA	NA	1	1.73	0.131	0.978	NA	NA	NA	NA	1	1.87	0.066	0.846	NA	NA	NA	NA	1	1.69	0.144	0.858	NA	NA	NA	NA	1	1.6	0.187	0.942
Avimicrobium	NA	NA	NA	NA	1	0.38	0.812	0.978	1	0.34	0.837	1	NA	NA	NA	NA	1	1.46	0.286	0.995	NA	NA	NA	NA	1	1.59	0.228	0.942	NA	NA	NA	NA
Barnesiella	NA	NA	NA	NA	1	0.58	0.722	0.978	NA	NA	NA	NA	1	0.15	0.916	1	NA	NA	NA	NA	1	0.12	0.948	0.995	NA	NA	NA	NA	1	0.79	0.613	0.966
Butyricimonas	NA	NA	NA	NA	1	0.6	0.712	0.978	NA	NA	NA	NA	1	1.27	0.37	0.999	1	0.5	0.761	0.995	NA	NA	NA	NA	NA	NA	NA	NA	1	1.13	0.446	0.942
CAG-103	NA	NA	NA	NA	2	0.7	0.711	0.978	NA	NA	NA	NA	2	0.98	0.535	0.999	NA	NA	NA	NA	2	0.93	0.59	0.995	NA	NA	NA	NA	2	0.91	0.605	0.963
CAG-115	NA	NA	NA	NA	1	1.56	0.228	0.978	NA	NA	NA	NA	1	1.2	0.404	0.999	NA	NA	NA	NA	1	0.1	0.955	0.995	1	0.37	0.794	0.994	NA	NA	NA	NA
CAG-170	NA	NA	NA	NA	7	1.35	0.153	0.978	NA	NA	NA	NA	7	1.04	0.461	0.999	NA	NA	NA	NA	7	1.53	0.051	0.807	1	0.27	0.854	0.994	6	0.93	0.558	0.942
CAG-177	NA	NA	NA	NA	1	0.82	0.591	0.978	NA	NA	NA	NA	1	0.01	0.982	1	NA	NA	NA	NA	1	0.78	0.608	0.995	1	0.25	0.867	0.994	NA	NA	NA	NA
CAG-238	NA	NA	NA	NA	2	1.19	0.393	0.978	NA	NA	NA	NA	2	1.15	0.397	0.999	NA	NA	NA	NA	2	1.27	0.309	0.995	NA	NA	NA	NA	2	0.97	0.552	0.942
CAG-245	NA	NA	NA	NA	1	0.75	0.642	0.978	NA	NA	NA	NA	1	0.62	0.686	1	NA	NA	NA	NA	1	0.41	0.803	0.995	NA	NA	NA	NA	1	0.4	0.81	0.994
CAG-269	NA	NA	NA	NA	1	1.52	0.249	0.978	NA	NA	NA	NA	1	1.7	0.157	0.999	NA	NA	NA	NA	1	0.46	0.791	0.995	NA	NA	NA	NA	1	0.98	0.506	0.942
CAG-273	NA	NA	NA	NA	1	0.16	0.914	0.978	NA	NA	NA	NA	1	0.7	0.653	0.999	1	1.11	0.453	0.995	NA	NA	NA	NA	NA	NA	NA	NA	1	0.05	0.976	0.994
CAG-45	NA	NA	NA	NA	1	0.3	0.842	0.978	NA	NA	NA	NA	1	0.5	0.739	1	NA	NA	NA	NA	1	1.04	0.479	0.995	NA	NA	NA	NA	1	1.48	0.268	0.942
CAG-95	NA	NA	NA	NA	2	1.36	0.236	0.978	NA	NA	NA	NA	2	1.65	0.077	0.846	NA	NA	NA	NA	2	1.17	0.4	0.995	NA	NA	NA	NA	2	1.51	0.122	0.942
CAJFUR01	NA	NA	NA	NA	1	1.88	0.046	0.978	NA	NA	NA	NA	1	1.5	0.262	0.999	NA	NA	NA	NA	1	0.79	0.597	0.995	NA	NA	NA	NA	1	0.59	0.713	0.994
CAKTXU01	NA	NA	NA	NA	1	0.13	0.925	0.978	NA	NA	NA	NA	1	0.25	0.864	1	1	0.26	0.864	0.995	NA	NA	NA	NA	1	0.28	0.847	0.994	NA	NA	NA	NA
Choladousia	NA	NA	NA	NA	2	0.73	0.699	0.978	NA	NA	NA	NA	2	1.07	0.463	0.999	1	0.41	0.787	0.995	1	0.87	0.562	0.995	1	0.95	0.519	0.942	1	0.44	0.783	0.994
Clostridium A	NA	NA	NA	NA	1	0	1	1	NA	NA	NA	NA	1	0.55	0.727	1	1	0.51	0.756	0.995	NA	NA	NA	NA	NA	NA	NA	NA	1	0.63	0.697	0.994
Collinsella	NA	NA	NA	NA	1	0.98	0.523	0.978	NA	NA	NA	NA	1	0.27	0.86	1	1	0.01	0.977	0.995	NA	NA	NA	NA	NA	NA	NA	NA	1	0.14	0.947	0.994
Coprobacter	NA	NA	NA	NA	1	0.57	0.726	0.978	NA	NA	NA	NA	1	0.79	0.609	0.999	1	1.62	0.178	0.961	NA	NA	NA	NA	1	0.78	0.594	0.959	NA	NA	NA	NA
Dorea	NA	NA	NA	NA	1	0.91	0.555	0.978	NA	NA	NA	NA	1	0.33	0.834	1	1	1.92	0.031	0.807	NA	NA	NA	NA	1	2.04	0.029	0.517	NA	NA	NA	NA
Egerieenecus	NA	NA	NA	NA	2	0.47	0.857	0.978	1	0.69	0.659	0.999	1	0.76	0.62	0.999	NA	NA	NA	NA	2	0.65	0.758	0.995	NA	NA	NA	NA	2	0.98	0.552	0.942
Ellagibacter	NA	NA	NA	NA	1	0.99	0.521	0.978	NA	NA	NA	NA	1	0.18	0.897	1	NA	NA	NA	NA	1	1.09	0.462	0.995	1	0.38	0.789	0.994	NA	NA	NA	NA
Enterenecus	NA	NA	NA	NA	1	0.96	0.529	0.978	NA	NA	NA	NA	1	0.49	0.745	1	NA	NA	NA	NA	1	0.13	0.937	0.995	NA	NA	NA	NA	1	0.08	0.972	0.994
ER4	NA	NA	NA	NA	3	1.94	0.002	0.331	NA	NA	NA	NA	3	1.47	0.129	0.999	NA	NA	NA	NA	3	1.45	0.13	0.852	NA	NA	NA	NA	3	1.83	0.01	0.517
Escherichia	NA	NA	NA	NA	1	0.14	0.919	0.978	1	1.71	0.126	0.999	NA	NA	NA	NA	NA	NA	NA	NA	1	1.52	0.252	0.995	NA	NA	NA	NA	1	1.39	0.318	0.942
F23-B02	NA	NA	NA	NA	1	0.51	0.752	0.978	NA	NA	NA	NA	1	1.07	0.474	0.999	NA	NA	NA	NA	1	0.5	0.764	0.995	NA	NA	NA	NA	1	0.57	0.714	0.994
Faecivicinus	NA	NA	NA	NA	1	1.84	0.071	0.978	NA	NA	NA	NA	1	1.84	0.083	0.858	NA	NA	NA	NA	1	1.54	0.236	0.995	NA	NA	NA	NA	1	1.19	0.428	0.942
Fimadaptatus	NA	NA	NA	NA	1	1.29	0.365	0.978	NA	NA	NA	NA	1	1.57	0.231	0.999	NA	NA	NA	NA	1	1.84	0.07	0.807	NA	NA	NA	NA	1	1.16	0.441	0.942
Fimenecus	NA	NA	NA	NA	1	0.28	0.853	0.978	NA	NA	NA	NA	1	0.16	0.911	1	1	0.39	0.792	0.995	NA	NA	NA	NA	1	0.03	0.964	0.994	NA	NA	NA	NA
Fimisoma	NA	NA	NA	NA	1	0.33	0.832	0.978	1	0.1	0.94	1	NA	NA	NA	NA	1	1.82	0.076	0.807	NA	NA	NA	NA	1	1.78	0.138	0.942	NA	NA	NA	NA
Flemingibacterium	NA	NA	NA	NA	1	1.3	0.35	0.978	NA	NA	NA	NA	1	1.88	0.058	0.846	NA	NA	NA	NA	1	1.47	0.278	0.995	NA	NA	NA	NA	1	1.65	0.157	0.942
Intestinimonas	NA	NA	NA	NA	1	1.94	0.008	0.444	NA	NA	NA	NA	1	1.96	0.03	0.846	NA	NA	NA	NA	1	1.91	0.03	0.807	NA	NA	NA	NA	1	1.91	0.015	0.517
JAGTTR01	NA	NA	NA	NA	1	0.64	0.687	0.978	NA	NA	NA	NA	1	0.13	0.924	1	NA	NA	NA	NA	1	0.94	0.535	0.995	NA	NA	NA	NA	1	1.07	0.477	0.942
Lentihominibacter	NA	NA	NA	NA	1	1.43	0.286	0.978	NA	NA	NA	NA	1	1.04	0.487	0.999	NA	NA	NA	NA	1	0.88	0.556	0.995	NA	NA	NA	NA	1	0.83	0.597	0.959
Limiplasma	NA	NA	NA	NA	2	1.74	0.041	0.978	1	1.01	0.511	0.999	1	1.98	0.015	0.846	NA	NA	NA	NA	2	1.54	0.103	0.827	NA	NA	NA	NA	2	1.64	0.06	0.77
Metalachnospira	NA	NA	NA	NA	1	1.49	0.254	0.978	NA	NA	NA	NA	1	1.38	0.325	0.999	NA	NA	NA	NA	1	1.29	0.369	0.995	NA	NA	NA	NA	1	1.33	0.357	0.942
Methanobrevibacter A	NA	NA	NA	NA	1	0.84	0.582	0.978	NA	NA	NA	NA	1	0.73	0.636	0.999	NA	NA	NA	NA	1	1.46	0.284	0.995	NA	NA	NA	NA	1	1.72	0.125	0.942
Odoribacter	NA	NA	NA	NA	1	1.45	0.28	0.978	NA	NA	NA	NA	1	1.56	0.238	0.999	NA	NA	NA	NA	1	1.28	0.374	0.995	NA	NA	NA	NA	1	1.87	0.031	0.517
Onthomonas	NA	NA	NA	NA	1	1.47	0.268	0.978	NA	NA	NA	NA	1	1.45	0.286	0.999	NA	NA	NA	NA	1	1.03	0.487	0.995	NA	NA	NA	NA	1	0.9	0.568	0.942
Paraprevotella	NA	NA	NA	NA	1	1.03	0.498	0.978	NA	NA	NA	NA	1	1.73	0.14	0.999	1	1.02	0.508	0.995	NA	NA	NA	NA	1	0.08	0.938	0.994	NA	NA	NA	NA
PeH17	NA	NA	NA	NA	1	1.81	0.091	0.978	NA	NA	NA	NA	1	1.48	0.278	0.999	NA	NA	NA	NA	1	1.93	0.015	0.807	NA	NA	NA	NA	1	1.63	0.172	0.942
Phil1	NA	NA	NA	NA	1	1.71	0.141	0.978	NA	NA	NA	NA	1	1.44	0.295	0.999	NA	NA	NA	NA	1	1.81	0.074	0.807	NA	NA	NA	NA	1	1.8	0.076	0.845
QAKD01	NA	NA	NA	NA	1	1.06	0.483	0.978	NA	NA	NA	NA	1	0.87	0.565	0.999	NA	NA	NA	NA	1	0.26	0.866	0.995	NA	NA	NA	NA	1	0.68	0.67	0.994
QAMH01	NA	NA	NA	NA	1	0.11	0.933	0.978	1	0.24	0.882	1	NA	NA	NA	NA	NA	NA	NA	NA	1	0.6	0.713	0.995	NA	NA	NA	NA	1	1.41	0.316	0.942
Ruminiclostridium E	NA	NA	NA	NA	1	0.74	0.645	0.978	NA	NA	NA	NA	1	0.74	0.627	0.999	NA	NA	NA	NA	1	1.66	0.157	0.904	NA	NA	NA	NA	1	1.28	0.374	0.942
Ruminococcus D	NA	NA	NA	NA	1	0.21	0.897	0.978	1	0.31	0.841	1	NA	NA	NA	NA	1	0.16	0.909	0.995	NA	NA	NA	NA	1	0.46	0.757	0.994	NA	NA	NA	NA
Ruminococcus E	NA	NA	NA	NA	1	0.55	0.732	0.978	NA	NA	NA	NA	1	0.12	0.931	1	1	0.07	0.956	0.995	NA	NA	NA	NA	1	0.63	0.666	0.994	NA	NA	NA	NA
SFEL01	NA	NA	NA	NA	1	1.62	0.195	0.978	NA	NA	NA	NA	1	1.51	0.262	0.999	NA	NA	NA	NA	1	1.87	0.049	0.807	NA	NA	NA	NA	1	1.83	0.057	0.77
SFMI01	NA	NA	NA	NA	1	0.44	0.782	0.978	NA	NA	NA	NA	1	0.96	0.525	0.999	NA	NA	NA	NA	1	0.96	0.526	0.995	NA	NA	NA	NA	1	1.23	0.402	0.942
Spyradocola	NA	NA	NA	NA	1	1.36	0.327	0.978	NA	NA	NA	NA	1	0.68	0.653	0.999	NA	NA	NA	NA	1	0.91	0.551	0.995	NA	NA	NA	NA	1	1.54	0.217	0.942
Tidjanibacter	NA	NA	NA	NA	1	0.89	0.561	0.978	NA	NA	NA	NA	1	0	1	1	NA	NA	NA	NA	1	1.16	0.427	0.995	NA	NA	NA	NA	1	1.71	0.125	0.942
UBA11524	NA	NA	NA	NA	1	1.42	0.295	0.978	NA	NA	NA	NA	1	1.41	0.312	0.999	NA	NA	NA	NA	1	1.74	0.117	0.83	NA	NA	NA	NA	1	1.42	0.304	0.942
UBA11774	NA	NA	NA	NA	1	1.6	0.203	0.978	NA	NA	NA	NA	1	1.66	0.182	0.999	NA	NA	NA	NA	1	0.54	0.744	0.995	NA	NA	NA	NA	1	1.08	0.472	0.942
UBA1417	NA	NA	NA	NA	1	1.67	0.158	0.978	NA	NA	NA	NA	1	1.69	0.164	0.999	NA	NA	NA	NA	1	0.43	0.795	0.995	1	0.93	0.528	0.942	NA	NA	NA	NA
UBA3818	NA	NA	NA	NA	1	1.33	0.34	0.978	NA	NA	NA	NA	1	0.8	0.605	0.999	NA	NA	NA	NA	1	1.31	0.36	0.995	NA	NA	NA	NA	1	0.38	0.819	0.994
UBA644	NA	NA	NA	NA	1	1.37	0.318	0.978	NA	NA	NA	NA	1	1.54	0.247	0.999	NA	NA	NA	NA	1	1.71	0.136	0.852	NA	NA	NA	NA	1	1.89	0.025	0.517
UBA738	NA	NA	NA	NA	1	1.18	0.42	0.978	NA	NA	NA	NA	1	0.86	0.57	0.999	NA	NA	NA	NA	1	1.24	0.396	0.995	NA	NA	NA	NA	1	1.05	0.484	0.942
UBA866	NA	NA	NA	NA	1	1.76	0.114	0.978	NA	NA	NA	NA	1	1.91	0.047	0.846	NA	NA	NA	NA	1	1.53	0.24	0.995	NA	NA	NA	NA	1	0.93	0.54	0.942
UMGS1312	NA	NA	NA	NA	1	1.22	0.398	0.978	NA	NA	NA	NA	1	0.4	0.799	1	NA	NA	NA	NA	1	1.77	0.1	0.827	NA	NA	NA	NA	1	1.53	0.228	0.942
UMGS1623	NA	NA	NA	NA	1	1.26	0.376	0.978	NA	NA	NA	NA	1	1.26	0.377	0.999	NA	NA	NA	NA	1	1.06	0.473	0.995	NA	NA	NA	NA	1	1.45	0.288	0.942
UMGS1975	NA	NA	NA	NA	1	0.26	0.879	0.978	1	0.12	0.934	1	NA	NA	NA	NA	1	1.86	0.055	0.807	NA	NA	NA	NA	1	1.76	0.148	0.942	NA	NA	NA	NA
UMGS856	NA	NA	NA	NA	1	1.4	0.302	0.978	NA	NA	NA	NA	1	1.94	0.037	0.846	NA	NA	NA	NA	1	1.88	0.043	0.807	NA	NA	NA	NA	1	1.76	0.104	0.942
Vescimonas	NA	NA	NA	NA	6	1.32	0.166	0.978	1	1	0.519	0.999	5	1.45	0.103	0.999	NA	NA	NA	NA	6	0.81	0.724	0.995	NA	NA	NA	NA	6	0.56	0.917	0.994
Woodwardibium	NA	NA	NA	NA	1	1.25	0.38	0.978	NA	NA	NA	NA	1	1.42	0.305	0.999	NA	NA	NA	NA	1	1.07	0.467	0.995	NA	NA	NA	NA	1	1.11	0.462	0.942
Wujia	NA	NA	NA	NA	1	0.72	0.65	0.978	NA	NA	NA	NA	1	0.67	0.664	0.999	NA	NA	NA	NA	1	1.32	0.35	0.995	NA	NA	NA	NA	1	1.68	0.146	0.942
