# Supplementary material for: The association between the gut microbiome and 24-h blood pressure measurements in the SCAPIS study
Source: Commun Med (Lond). 2025 Jul 7;5:276. doi: 10.1038/s43856-025-00980-x (PMC12234806; doi:10.1038/s43856-025-00980-x)
Supplement: Supplementary file 6 — Supplementary Data 3 [file 43856_2025_980_MOESM6_ESM.xlsx]

## Sheet: Supplementary_table_5
Supplementary Data 3. Gut metabolic modules (GMM) enriched for associations between metagenomic species and 24-hour blood pressure outcomes in the 24-hour ABPM subsample in Model 1. Model 1 is adjusted for age, sex, country of birth, smoking, fiber intake, total energy intake, estimated sodium intake, use of antidiabetic medication, use of antihyperlipidemic medication, body mass index, and techn…
GMM				BP	Positive associations				Negative associations
GMM	Name	GMM level 1	GMM level 2	24-hour BP outcome	Size	Coef.	P-value	q-value	Size	Coef.	P-value	q-value
MF0058	lysine degradation II	amino acid degradation	positively charged amino acid degradation	DBP	30	1.34	0.075	0.584	40	1.38	0.042	0.584
MF0088	butyrate production I	organic acid metabolism	butyrate metabolism	DBP	12	1.55	0.031	0.584	18	1.31	0.11	0.584
MF0011	sucrose degradation II	carbohydrate degradation	disaccharide degradation	DBP	20	1.36	0.081	0.584	8	1.13	0.332	0.765
MF0030	glutamate degradation I	amino acid degradation	negatively charged amino acid degradation	DBP	1	1.75	0.129	0.584	5	1.23	0.249	0.765
MF0032	glutamate degradation III	amino acid degradation	negatively charged amino acid degradation	DBP	2	1.64	0.08	0.584	7	1.17	0.308	0.765
MF0092	lactate production	organic acid metabolism	lactate metabolism	DBP	96	1.4	0.049	0.584	96	0.98	0.543	0.9
MF0006	lactose degradation	carbohydrate degradation	disaccharide degradation	DBP	88	1.35	0.067	0.584	80	0.87	0.716	0.927
MF0086	acetyl-CoA to acetate	organic acid metabolism	acetate metabolism	DBP	102	1.3	0.123	0.584	96	0.78	0.828	0.947
MF0042	asparagine degradation	amino acid degradation	polar, uncharged amino acid degradation	DBP	2	1.76	0.036	0.584	1	0.24	0.882	0.954
MF0090	ethanol production I	alcohol metabolism	ethanol metabolism	DBP	42	1.26	0.126	0.584	27	0.75	0.86	0.954
MF0013	allose degradation	carbohydrate degradation	monosaccharide degradation	DBP	1	1.77	0.122	0.584	NA	NA	NA	NA
MF0033	alanine degradation I	amino acid degradation	nonpolar, aliphatic amino acid degradation	DBP	4	1.66	0.036	0.584	NA	NA	NA	NA
MF0052	arginine degradation II	amino acid degradation	positively charged amino acid degradation	DBP	1	1.77	0.122	0.584	NA	NA	NA	NA
MF0059	anaerobic fatty acid beta-oxidation	lipid degradation	beta-oxidation	DBP	1	1.77	0.122	0.584	NA	NA	NA	NA
MF0063	glyoxylate bypass	lipid degradation	glyoxylate bypass	DBP	1	1.77	0.122	0.584	NA	NA	NA	NA
MF0080	lactate consumption II	organic acid metabolism	propionate metabolism	DBP	1	1.77	0.122	0.584	NA	NA	NA	NA
MF0082	putrescine degradation	amines and polyamines degradation	biogenic amine degradation	DBP	1	1.77	0.122	0.584	NA	NA	NA	NA
MF0087	acetyl-CoA to crotonyl-CoA	organic acid metabolism	butyrate metabolism	DBP	1	1.77	0.122	0.584	NA	NA	NA	NA
MF0047	glutamine degradation II	amino acid degradation	polar, uncharged amino acid degradation	DBP	92	1.25	0.146	0.603	80	1.08	0.365	0.765
MF0076	4-aminobutyrate degradation	amino acid degradation	positively charged amino acid degradation	DBP	2	1.48	0.149	0.603	NA	NA	NA	NA
MF0002	fructan degradation	carbohydrate degradation	polysaccharide degradation	Variability of DBP	64	1.2	0.181	0.695	44	1.13	0.268	0.695
MF0009	melibiose degradation	carbohydrate degradation	disaccharide degradation	Variability of DBP	60	1.26	0.123	0.695	79	1.31	0.079	0.695
MF0011	sucrose degradation II	carbohydrate degradation	disaccharide degradation	Variability of DBP	14	1.41	0.063	0.695	14	1.3	0.137	0.695
MF0018	mannose degradation	carbohydrate degradation	monosaccharide degradation	Variability of DBP	47	1.22	0.154	0.695	59	1.16	0.237	0.695
MF0027	tyrosine degradation II	amino acid degradation	aromatic amino acid degradation	Variability of DBP	3	1.66	0.036	0.695	2	1.42	0.193	0.695
MF0029	aspartate degradation II	amino acid degradation	negatively charged amino acid degradation	Variability of DBP	35	1.48	0.02	0.695	26	1.29	0.107	0.695
MF0033	alanine degradation I	amino acid degradation	nonpolar, aliphatic amino acid degradation	Variability of DBP	3	1.78	0.011	0.695	1	1.43	0.289	0.695
MF0044	cysteine degradation I	amino acid degradation	polar, uncharged amino acid degradation	Variability of DBP	87	1.38	0.073	0.695	100	1.44	0.035	0.695
MF0056	histidine degradation	amino acid degradation	positively charged amino acid degradation	Variability of DBP	8	1.23	0.225	0.695	26	1.42	0.044	0.695
MF0057	lysine degradation I	amino acid degradation	positively charged amino acid degradation	Variability of DBP	4	1.63	0.05	0.695	12	1.24	0.194	0.695
MF0083	succinate consumption	organic acid metabolism	butyrate metabolism	Variability of DBP	1	1.64	0.176	0.695	3	1.19	0.324	0.737
MF0074	pyruvate:formate lyase	central metabolism	energy metabolism	Variability of DBP	99	1.25	0.18	0.695	89	1.07	0.371	0.765
MF0103	mucin degradation	glycoprotein degradation	mucus degradation	Variability of DBP	8	1.32	0.154	0.695	33	1.07	0.373	0.765
MF0050	threonine degradation II	amino acid degradation	polar, uncharged amino acid degradation	Variability of DBP	28	1.15	0.26	0.695	32	1.05	0.402	0.785
MF0032	glutamate degradation III	amino acid degradation	negatively charged amino acid degradation	Variability of DBP	1	1.52	0.245	0.695	8	1.05	0.429	0.807
MF0048	serine degradation	amino acid degradation	polar, uncharged amino acid degradation	Variability of DBP	106	1.46	0.066	0.695	105	1	0.497	0.85
MF0012	trehalose degradation	carbohydrate degradation	disaccharide degradation	Variability of DBP	12	1.24	0.183	0.695	16	0.95	0.573	0.866
MF0089	butyrate production II	organic acid metabolism	butyrate metabolism	Variability of DBP	5	1.66	0.037	0.695	18	0.94	0.569	0.866
MF0031	glutamate degradation II	amino acid degradation	negatively charged amino acid degradation	Variability of DBP	7	1.21	0.262	0.695	23	0.92	0.635	0.874
MF0005	starch degradation	carbohydrate degradation	polysaccharide degradation	Variability of DBP	65	1.16	0.228	0.695	51	0.79	0.844	0.943
MF0028	aspartate degradation I	amino acid degradation	negatively charged amino acid degradation	Variability of DBP	105	1.42	0.079	0.695	122	0.72	0.844	0.943
MF0034	alanine degradation II	amino acid degradation	nonpolar, aliphatic amino acid degradation	Variability of DBP	12	1.69	0.016	0.695	21	0.74	0.849	0.943
MF0035	glycine degradation	amino acid degradation	nonpolar, aliphatic amino acid degradation	Variability of DBP	12	1.55	0.038	0.695	39	0.83	0.782	0.943
MF0101	nitrate reduction (dissimilatory)	inorganic nutrient metabolism	nitrogen	Variability of DBP	4	1.27	0.222	0.695	9	0.73	0.806	0.943
MF0010	sucrose degradation I	carbohydrate degradation	disaccharide degradation	Variability of DBP	44	1.12	0.272	0.695	23	0.72	0.88	0.953
MF0049	threonine degradation I	amino acid degradation	polar, uncharged amino acid degradation	Variability of DBP	87	1.14	0.264	0.695	47	0.71	0.926	0.964
MF0078	lactaldehyde degradation	organic acid metabolism	propionate metabolism	Variability of DBP	67	1.22	0.171	0.695	56	0.73	0.905	0.964
MF0085	urea degradation	amines and polyamines degradation	urea degradation	DBP	9	1.27	0.188	0.723	7	0.99	0.504	0.863
MF0068	glycolysis (pay-off phase)	central metabolism	energy metabolism	DBP	74	1.21	0.188	0.723	72	0.42	0.999	0.999
MF0050	threonine degradation II	amino acid degradation	polar, uncharged amino acid degradation	DBP	38	1.19	0.193	0.724	22	1.07	0.375	0.765
MF0011	sucrose degradation II	carbohydrate degradation	disaccharide degradation	SBP	17	1.54	0.021	0.741	11	0.97	0.532	0.997
MF0032	glutamate degradation III	amino acid degradation	negatively charged amino acid degradation	SBP	2	1.83	0.015	0.741	7	1.29	0.19	0.997
MF0015	fructose degradation	carbohydrate degradation	monosaccharide degradation	Variability of DBP	84	1.09	0.353	0.744	62	1.1	0.322	0.737
MF0066	Entner-Doudoroff pathway	central metabolism	energy metabolism	Variability of DBP	5	1.13	0.351	0.744	12	0.72	0.84	0.943
MF0014	arabinose degradation	carbohydrate degradation	monosaccharide degradation	DBP	3	1.35	0.205	0.751	6	1.62	0.031	0.584
MF0025	tryptophan degradation	amino acid degradation	aromatic amino acid degradation	DBP	7	1.15	0.322	0.765	23	1.35	0.079	0.584
MF0028	aspartate degradation I	amino acid degradation	negatively charged amino acid degradation	DBP	115	1.19	0.26	0.765	112	1.59	0.018	0.584
MF0055	arginine degradation V	amino acid degradation	positively charged amino acid degradation	DBP	10	1.11	0.351	0.765	24	1.29	0.119	0.584
MF0057	lysine degradation I	amino acid degradation	positively charged amino acid degradation	DBP	4	1.31	0.229	0.765	12	1.57	0.029	0.584
MF0061	glycerol degradation II	lipid degradation	glycerol degradation	DBP	2	1.24	0.331	0.765	2	1.56	0.1	0.584
MF0089	butyrate production II	organic acid metabolism	butyrate metabolism	DBP	7	1.17	0.303	0.765	16	1.32	0.103	0.584
MF0097	homoacetogenesis	gas metabolism	acetogenesis	DBP	16	1.16	0.281	0.765	13	1.33	0.124	0.584
MF0018	mannose degradation	carbohydrate degradation	monosaccharide degradation	DBP	55	1.09	0.337	0.765	51	1.14	0.246	0.765
MF0021	xylose degradation	carbohydrate degradation	monosaccharide degradation	DBP	10	1.12	0.345	0.765	18	1.09	0.348	0.765
MF0098	hydrogen metabolism	gas metabolism	hydrogen metabolism	DBP	4	1.24	0.275	0.765	2	1.18	0.393	0.765
MF0049	threonine degradation I	amino acid degradation	polar, uncharged amino acid degradation	DBP	85	1.06	0.398	0.765	49	1.04	0.43	0.817
MF0056	histidine degradation	amino acid degradation	positively charged amino acid degradation	DBP	12	1.08	0.382	0.765	22	1	0.496	0.857
MF0073	pyruvate:ferredoxin oxidoreductase	central metabolism	energy metabolism	DBP	95	1.14	0.277	0.765	110	1	0.491	0.857
MF0001	arabinoxylan degradation	carbohydrate degradation	polysaccharide degradation	DBP	62	1.08	0.356	0.765	58	0.95	0.583	0.92
MF0038	methionine degradation I	amino acid degradation	nonpolar, aliphatic amino acid degradation	DBP	1	1.25	0.376	0.765	2	0.83	0.659	0.92
MF0046	glutamine degradation I	amino acid degradation	polar, uncharged amino acid degradation	DBP	18	1.15	0.286	0.765	25	0.91	0.637	0.92
MF0003	pectin degradation I	carbohydrate degradation	polysaccharide degradation	DBP	1	1.33	0.343	0.765	1	0.37	0.804	0.947
MF0017	galactose degradation	carbohydrate degradation	monosaccharide degradation	DBP	74	1.1	0.315	0.765	55	0.85	0.776	0.947
MF0036	isoleucine degradation	amino acid degradation	nonpolar, aliphatic amino acid degradation	DBP	3	1.13	0.384	0.765	1	0.44	0.773	0.947
MF0078	lactaldehyde degradation	organic acid metabolism	propionate metabolism	DBP	66	1.18	0.219	0.765	57	0.74	0.892	0.954
MF0004	pectine degradation II	carbohydrate degradation	polysaccharide degradation	DBP	2	1.36	0.226	0.765	2	0.37	0.902	0.958
MF0079	lactate consumption I	organic acid metabolism	lactate metabolism	DBP	4	1.3	0.236	0.765	2	0.24	0.945	0.979
MF0054	arginine degradation IV	amino acid degradation	positively charged amino acid degradation	Variability of DBP	1	1.26	0.379	0.767	5	1.48	0.085	0.695
MF0040	proline degradation	amino acid degradation	nonpolar, aliphatic amino acid degradation	Variability of DBP	2	1.14	0.399	0.785	14	1.33	0.109	0.695
MF0065	Bifidobacterium shunt	central metabolism	energy metabolism	Variability of DBP	79	1.05	0.403	0.785	61	0.55	0.982	0.993
MF0073	pyruvate:ferredoxin oxidoreductase	central metabolism	energy metabolism	Variability of SBP	98	1.21	0.186	0.788	107	1.85	0.002	0.282
MF0027	tyrosine degradation II	amino acid degradation	aromatic amino acid degradation	Variability of SBP	3	1.6	0.042	0.788	2	1.61	0.074	0.788
MF0033	alanine degradation I	amino acid degradation	nonpolar, aliphatic amino acid degradation	Variability of SBP	3	1.54	0.068	0.788	1	1.55	0.218	0.788
MF0036	isoleucine degradation	amino acid degradation	nonpolar, aliphatic amino acid degradation	Variability of SBP	3	1.41	0.152	0.788	1	1.55	0.218	0.788
MF0089	butyrate production II	organic acid metabolism	butyrate metabolism	Variability of SBP	7	1.26	0.215	0.788	16	1.2	0.235	0.788
MF0094	propionate production II	organic acid metabolism	propionate metabolism	Variability of SBP	10	1.28	0.176	0.788	11	1.21	0.242	0.788
MF0048	serine degradation	amino acid degradation	polar, uncharged amino acid degradation	Variability of SBP	108	1.39	0.066	0.788	103	1.07	0.393	0.942
MF0011	sucrose degradation II	carbohydrate degradation	disaccharide degradation	Variability of SBP	14	1.32	0.136	0.788	14	0.88	0.667	0.996
MF0022	galacturonate degradation I	carbohydrate degradation	sugar acid degradation	Variability of SBP	32	1.19	0.208	0.788	24	1	0.512	0.996
MF0049	threonine degradation I	amino acid degradation	polar, uncharged amino acid degradation	Variability of SBP	86	1.2	0.2	0.788	48	0.7	0.925	0.996
MF0054	arginine degradation IV	amino acid degradation	positively charged amino acid degradation	Variability of SBP	3	1.29	0.241	0.788	3	0.96	0.559	0.996
MF0083	succinate consumption	organic acid metabolism	butyrate metabolism	Variability of SBP	2	1.38	0.217	0.788	2	0.97	0.555	0.996
MF0001	arabinoxylan degradation	carbohydrate degradation	polysaccharide degradation	Variability of DBP	61	1.04	0.425	0.807	59	1.04	0.43	0.807
MF0033	alanine degradation I	amino acid degradation	nonpolar, aliphatic amino acid degradation	SBP	3	1.63	0.049	0.843	1	0.15	0.925	0.997
MF0020	ribose degradation	carbohydrate degradation	monosaccharide degradation	DBP	16	1.03	0.452	0.848	1	1.77	0.124	0.584
MF0032	glutamate degradation III	amino acid degradation	negatively charged amino acid degradation	Variability of SBP	1	1.45	0.276	0.849	8	1.72	0.011	0.544
MF0045	cysteine degradation II	amino acid degradation	polar, uncharged amino acid degradation	DBP	5	1.03	0.458	0.849	3	0.84	0.673	0.92
MF0076	4-aminobutyrate degradation	amino acid degradation	positively charged amino acid degradation	Variability of DBP	1	1.02	0.502	0.85	1	1.43	0.289	0.695
MF0022	galacturonate degradation I	carbohydrate degradation	sugar acid degradation	Variability of DBP	29	0.99	0.496	0.85	27	1.11	0.333	0.737
MF0045	cysteine degradation II	amino acid degradation	polar, uncharged amino acid degradation	Variability of DBP	5	1	0.495	0.85	3	1.17	0.34	0.737
MF0004	pectine degradation II	carbohydrate degradation	polysaccharide degradation	Variability of DBP	1	1.03	0.495	0.85	3	1.01	0.493	0.85
MF0068	glycolysis (pay-off phase)	central metabolism	energy metabolism	Variability of DBP	71	0.99	0.493	0.85	75	0.67	0.94	0.971
MF0097	homoacetogenesis	gas metabolism	acetogenesis	Variability of DBP	13	0.98	0.515	0.854	16	0.71	0.848	0.943
MF0054	arginine degradation IV	amino acid degradation	positively charged amino acid degradation	DBP	3	1.03	0.496	0.857	3	1	0.521	0.883
MF0031	glutamate degradation II	amino acid degradation	negatively charged amino acid degradation	DBP	9	1.01	0.478	0.857	21	0.87	0.682	0.92
MF0034	alanine degradation II	amino acid degradation	nonpolar, aliphatic amino acid degradation	DBP	16	1.01	0.495	0.857	17	0.89	0.661	0.92
MF0025	tryptophan degradation	amino acid degradation	aromatic amino acid degradation	Variability of DBP	6	0.96	0.542	0.86	24	1.24	0.158	0.695
MF0094	propionate production II	organic acid metabolism	propionate metabolism	Variability of DBP	9	0.97	0.532	0.86	12	0.99	0.508	0.851
MF0073	pyruvate:ferredoxin oxidoreductase	central metabolism	energy metabolism	Variability of DBP	87	0.97	0.551	0.86	118	0.96	0.558	0.86
MF0098	hydrogen metabolism	gas metabolism	hydrogen metabolism	Variability of DBP	1	0.92	0.555	0.86	5	0.37	0.969	0.988
MF0050	threonine degradation II	amino acid degradation	polar, uncharged amino acid degradation	Variability of SBP	30	1.12	0.294	0.87	30	1.26	0.136	0.788
MF0103	mucin degradation	glycoprotein degradation	mucus degradation	Variability of SBP	17	1.13	0.291	0.87	24	0.99	0.518	0.996
MF0020	ribose degradation	carbohydrate degradation	monosaccharide degradation	Variability of DBP	15	0.9	0.633	0.874	2	1.42	0.193	0.695
MF0036	isoleucine degradation	amino acid degradation	nonpolar, aliphatic amino acid degradation	Variability of DBP	2	0.88	0.615	0.874	2	1.25	0.326	0.737
MF0047	glutamine degradation II	amino acid degradation	polar, uncharged amino acid degradation	Variability of DBP	88	0.93	0.597	0.874	84	1.02	0.455	0.842
MF0071	pentose phosphate pathway (non-oxidative branch)	central metabolism	energy metabolism	Variability of DBP	116	0.88	0.628	0.874	128	0.89	0.625	0.874
MF0090	ethanol production I	alcohol metabolism	ethanol metabolism	Variability of DBP	36	0.94	0.604	0.874	33	0.92	0.625	0.874
MF0070	pentose phosphate pathway (oxidative phase)	central metabolism	energy metabolism	Variability of DBP	6	0.92	0.594	0.874	16	0.79	0.782	0.943
MF0001	arabinoxylan degradation	carbohydrate degradation	polysaccharide degradation	Variability of SBP	68	1.12	0.301	0.874	52	0.95	0.603	0.996
MF0028	aspartate degradation I	amino acid degradation	negatively charged amino acid degradation	Variability of SBP	114	1.15	0.308	0.877	113	1.08	0.388	0.942
MF0070	pentose phosphate pathway (oxidative phase)	central metabolism	energy metabolism	DBP	8	0.97	0.53	0.888	14	0.68	0.887	0.954
MF0019	rhamnose degradation	carbohydrate degradation	monosaccharide degradation	Variability of DBP	11	0.89	0.661	0.901	34	0.85	0.761	0.943
MF0057	lysine degradation I	amino acid degradation	positively charged amino acid degradation	Variability of SBP	6	1.14	0.331	0.909	10	1.4	0.102	0.788
MF0045	cysteine degradation II	amino acid degradation	polar, uncharged amino acid degradation	Variability of SBP	5	1.16	0.331	0.909	3	0.66	0.809	0.996
MF0030	glutamate degradation I	amino acid degradation	negatively charged amino acid degradation	Variability of DBP	2	0.79	0.673	0.91	4	1.73	0.021	0.695
MF0009	melibiose degradation	carbohydrate degradation	disaccharide degradation	DBP	72	0.96	0.557	0.913	67	1.31	0.074	0.584
MF0016	fucose degradation	organic acid metabolism	propionate metabolism	Variability of DBP	19	0.87	0.689	0.914	17	1.2	0.23	0.695
MF0021	xylose degradation	carbohydrate degradation	monosaccharide degradation	Variability of DBP	10	0.85	0.686	0.914	18	1.02	0.46	0.842
MF0004	pectine degradation II	carbohydrate degradation	polysaccharide degradation	Variability of SBP	1	1.36	0.339	0.915	3	0.37	0.931	0.996
MF0088	butyrate production I	organic acid metabolism	butyrate metabolism	Variability of DBP	13	0.85	0.707	0.917	17	1.29	0.132	0.695
MF0046	glutamine degradation I	amino acid degradation	polar, uncharged amino acid degradation	Variability of DBP	15	0.85	0.708	0.917	28	0.97	0.548	0.86
MF0094	propionate production II	organic acid metabolism	propionate metabolism	DBP	10	0.92	0.612	0.92	11	1.76	0.003	0.447
MF0016	fucose degradation	organic acid metabolism	propionate metabolism	DBP	19	0.94	0.588	0.92	17	1.4	0.063	0.584
MF0075	acetate to acetyl-CoA	organic acid metabolism	acetate metabolism	DBP	24	0.9	0.66	0.92	43	1.05	0.395	0.765
MF0015	fructose degradation	carbohydrate degradation	monosaccharide degradation	DBP	89	0.87	0.705	0.92	57	1.01	0.469	0.857
MF0012	trehalose degradation	carbohydrate degradation	disaccharide degradation	DBP	16	0.92	0.601	0.92	12	0.88	0.64	0.92
MF0019	rhamnose degradation	carbohydrate degradation	monosaccharide degradation	DBP	20	0.86	0.701	0.92	25	0.88	0.695	0.92
MF0005	starch degradation	carbohydrate degradation	polysaccharide degradation	DBP	68	0.92	0.644	0.92	48	0.8	0.83	0.947
MF0066	Entner-Doudoroff pathway	central metabolism	energy metabolism	DBP	7	0.82	0.688	0.92	10	0.48	0.966	0.992
MF0020	ribose degradation	carbohydrate degradation	monosaccharide degradation	Variability of SBP	13	1.04	0.429	0.942	4	1.7	0.018	0.544
MF0030	glutamate degradation I	amino acid degradation	negatively charged amino acid degradation	Variability of SBP	3	1.16	0.374	0.942	3	1.76	0.018	0.544
MF0042	asparagine degradation	amino acid degradation	polar, uncharged amino acid degradation	Variability of SBP	2	1.13	0.43	0.942	1	1.55	0.218	0.788
MF0058	lysine degradation II	amino acid degradation	positively charged amino acid degradation	Variability of SBP	30	1.05	0.404	0.942	40	1.24	0.147	0.788
MF0076	4-aminobutyrate degradation	amino acid degradation	positively charged amino acid degradation	Variability of SBP	1	1.31	0.356	0.942	1	1.55	0.218	0.788
MF0015	fructose degradation	carbohydrate degradation	monosaccharide degradation	Variability of SBP	82	1.08	0.389	0.942	64	0.98	0.536	0.996
MF0035	glycine degradation	amino acid degradation	nonpolar, aliphatic amino acid degradation	Variability of SBP	19	1.03	0.438	0.942	32	0.98	0.528	0.996
MF0079	lactate consumption I	organic acid metabolism	lactate metabolism	Variability of SBP	2	1.17	0.384	0.942	4	0.84	0.67	0.996
MF0065	Bifidobacterium shunt	central metabolism	energy metabolism	Variability of SBP	83	1.06	0.4	0.942	57	0.47	0.995	0.999
MF0006	lactose degradation	carbohydrate degradation	disaccharide degradation	Variability of DBP	82	0.81	0.785	0.943	86	1.29	0.107	0.695
MF0014	arabinose degradation	carbohydrate degradation	monosaccharide degradation	Variability of DBP	1	0.34	0.828	0.943	8	1.21	0.256	0.695
MF0058	lysine degradation II	amino acid degradation	positively charged amino acid degradation	Variability of DBP	28	0.8	0.801	0.943	42	1.22	0.153	0.695
MF0061	glycerol degradation II	lipid degradation	glycerol degradation	Variability of DBP	1	0.34	0.828	0.943	3	1.53	0.084	0.695
MF0008	maltose degradation	carbohydrate degradation	disaccharide degradation	Variability of DBP	2	0.5	0.851	0.943	9	1.15	0.313	0.737
MF0017	galactose degradation	carbohydrate degradation	monosaccharide degradation	Variability of DBP	72	0.84	0.755	0.943	57	1.09	0.339	0.737
MF0051	arginine degradation I	amino acid degradation	positively charged amino acid degradation	Variability of DBP	59	0.81	0.801	0.943	50	0.8	0.83	0.943
MF0092	lactate production	organic acid metabolism	lactate metabolism	Variability of DBP	93	0.82	0.748	0.943	99	0.82	0.788	0.943
MF0086	acetyl-CoA to acetate	organic acid metabolism	acetate metabolism	Variability of DBP	97	0.7	0.86	0.946	101	0.68	0.921	0.964
MF0035	glycine degradation	amino acid degradation	nonpolar, aliphatic amino acid degradation	DBP	19	0.8	0.766	0.947	32	1.33	0.081	0.584
MF0039	methionine degradation II	amino acid degradation	nonpolar, aliphatic amino acid degradation	DBP	13	0.76	0.781	0.947	13	1.45	0.068	0.584
MF0067	glycolysis (preparatory phase)	central metabolism	energy metabolism	DBP	111	0.73	0.819	0.947	119	1.34	0.144	0.603
MF0022	galacturonate degradation I	carbohydrate degradation	sugar acid degradation	DBP	33	0.79	0.805	0.947	23	1.07	0.38	0.765
MF0027	tyrosine degradation II	amino acid degradation	aromatic amino acid degradation	DBP	4	0.65	0.812	0.947	1	1.48	0.275	0.765
MF0044	cysteine degradation I	amino acid degradation	polar, uncharged amino acid degradation	DBP	95	0.82	0.768	0.947	92	1.07	0.383	0.765
MF0083	succinate consumption	organic acid metabolism	butyrate metabolism	DBP	1	0.46	0.773	0.947	3	1.23	0.282	0.765
MF0074	pyruvate:formate lyase	central metabolism	energy metabolism	DBP	107	0.76	0.803	0.947	81	0.83	0.762	0.947
MF0101	nitrate reduction (dissimilatory)	inorganic nutrient metabolism	nitrogen	DBP	6	0.71	0.802	0.947	7	0.29	0.993	0.999
MF0055	arginine degradation V	amino acid degradation	positively charged amino acid degradation	Variability of DBP	9	0.65	0.885	0.953	25	1.32	0.09	0.695
MF0085	urea degradation	amines and polyamines degradation	urea degradation	Variability of DBP	6	0.62	0.881	0.953	10	0.78	0.765	0.943
MF0010	sucrose degradation I	carbohydrate degradation	disaccharide degradation	DBP	49	0.76	0.855	0.954	18	0.94	0.588	0.92
MF0029	aspartate degradation II	amino acid degradation	negatively charged amino acid degradation	DBP	35	0.72	0.883	0.954	26	0.87	0.695	0.92
MF0040	proline degradation	amino acid degradation	nonpolar, aliphatic amino acid degradation	DBP	7	0.63	0.865	0.954	9	0.9	0.626	0.92
MF0048	serine degradation	amino acid degradation	polar, uncharged amino acid degradation	DBP	107	0.69	0.867	0.954	104	0.87	0.689	0.92
MF0051	arginine degradation I	amino acid degradation	positively charged amino acid degradation	DBP	61	0.74	0.881	0.954	48	0.81	0.819	0.947
MF0079	lactate consumption I	organic acid metabolism	lactate metabolism	Variability of DBP	3	0.45	0.919	0.964	3	1.42	0.148	0.695
MF0039	methionine degradation II	amino acid degradation	nonpolar, aliphatic amino acid degradation	Variability of DBP	12	0.61	0.919	0.964	14	0.96	0.549	0.86
MF0042	asparagine degradation	amino acid degradation	polar, uncharged amino acid degradation	Variability of DBP	2	0.27	0.946	0.971	1	1.43	0.289	0.695
MF0008	maltose degradation	carbohydrate degradation	disaccharide degradation	DBP	5	0.49	0.922	0.973	6	1.37	0.14	0.603
MF0065	Bifidobacterium shunt	central metabolism	energy metabolism	DBP	91	0.65	0.929	0.973	49	1.08	0.341	0.765
MF0071	pentose phosphate pathway (non-oxidative branch)	central metabolism	energy metabolism	DBP	120	0.49	0.947	0.979	124	1.16	0.319	0.765
MF0047	glutamine degradation II	amino acid degradation	polar, uncharged amino acid degradation	Variability of SBP	94	1.01	0.475	0.988	78	1.18	0.211	0.788
MF0002	fructan degradation	carbohydrate degradation	polysaccharide degradation	DBP	67	0.58	0.973	0.992	41	1.13	0.267	0.765
MF0075	acetate to acetyl-CoA	organic acid metabolism	acetate metabolism	Variability of DBP	19	0.48	0.987	0.993	48	1.3	0.069	0.695
MF0016	fucose degradation	organic acid metabolism	propionate metabolism	Variability of SBP	16	0.58	0.951	0.996	20	1.59	0.011	0.544
MF0067	glycolysis (preparatory phase)	central metabolism	energy metabolism	Variability of SBP	111	0.61	0.927	0.996	119	1.68	0.021	0.544
MF0008	maltose degradation	carbohydrate degradation	disaccharide degradation	Variability of SBP	4	0.6	0.86	0.996	7	1.23	0.243	0.788
MF0014	arabinose degradation	carbohydrate degradation	monosaccharide degradation	Variability of SBP	1	0.66	0.662	0.996	8	1.26	0.213	0.788
MF0021	xylose degradation	carbohydrate degradation	monosaccharide degradation	Variability of SBP	13	0.77	0.787	0.996	15	1.46	0.048	0.788
MF0025	tryptophan degradation	amino acid degradation	aromatic amino acid degradation	Variability of SBP	9	0.7	0.828	0.996	21	1.32	0.108	0.788
MF0039	methionine degradation II	amino acid degradation	nonpolar, aliphatic amino acid degradation	Variability of SBP	12	0.61	0.914	0.996	14	1.29	0.168	0.788
MF0044	cysteine degradation I	amino acid degradation	polar, uncharged amino acid degradation	Variability of SBP	93	0.95	0.572	0.996	94	1.39	0.056	0.788
MF0055	arginine degradation V	amino acid degradation	positively charged amino acid degradation	Variability of SBP	11	0.93	0.57	0.996	23	1.39	0.061	0.788
MF0088	butyrate production I	organic acid metabolism	butyrate metabolism	Variability of SBP	15	0.98	0.515	0.996	15	1.38	0.081	0.788
MF0097	homoacetogenesis	gas metabolism	acetogenesis	Variability of SBP	11	0.71	0.821	0.996	18	1.3	0.132	0.788
MF0103	mucin degradation	glycoprotein degradation	mucus degradation	DBP	15	0.43	0.983	0.996	26	0.88	0.686	0.92
MF0009	melibiose degradation	carbohydrate degradation	disaccharide degradation	Variability of SBP	70	0.9	0.689	0.996	69	1.05	0.414	0.942
MF0017	galactose degradation	carbohydrate degradation	monosaccharide degradation	Variability of SBP	71	0.73	0.884	0.996	58	1.04	0.421	0.942
MF0061	glycerol degradation II	lipid degradation	glycerol degradation	Variability of SBP	1	0.66	0.662	0.996	3	1.12	0.393	0.942
MF0075	acetate to acetyl-CoA	organic acid metabolism	acetate metabolism	Variability of SBP	22	0.84	0.736	0.996	45	1.04	0.441	0.942
MF0090	ethanol production I	alcohol metabolism	ethanol metabolism	Variability of SBP	42	0.94	0.593	0.996	27	1.03	0.449	0.946
MF0012	trehalose degradation	carbohydrate degradation	disaccharide degradation	Variability of SBP	15	0.92	0.601	0.996	13	1.01	0.485	0.995
MF0002	fructan degradation	carbohydrate degradation	polysaccharide degradation	Variability of SBP	70	0.66	0.939	0.996	38	0.91	0.636	0.996
MF0005	starch degradation	carbohydrate degradation	polysaccharide degradation	Variability of SBP	71	0.76	0.857	0.996	45	0.9	0.669	0.996
MF0006	lactose degradation	carbohydrate degradation	disaccharide degradation	Variability of SBP	91	0.65	0.932	0.996	77	0.9	0.672	0.996
MF0010	sucrose degradation I	carbohydrate degradation	disaccharide degradation	Variability of SBP	46	0.76	0.859	0.996	21	0.68	0.892	0.996
MF0018	mannose degradation	carbohydrate degradation	monosaccharide degradation	Variability of SBP	55	0.81	0.797	0.996	51	0.93	0.634	0.996
MF0029	aspartate degradation II	amino acid degradation	negatively charged amino acid degradation	Variability of SBP	35	0.91	0.626	0.996	26	0.67	0.913	0.996
MF0031	glutamate degradation II	amino acid degradation	negatively charged amino acid degradation	Variability of SBP	16	0.57	0.953	0.996	14	0.71	0.846	0.996
MF0034	alanine degradation II	amino acid degradation	nonpolar, aliphatic amino acid degradation	Variability of SBP	19	0.85	0.716	0.996	14	0.58	0.932	0.996
MF0040	proline degradation	amino acid degradation	nonpolar, aliphatic amino acid degradation	Variability of SBP	6	0.81	0.718	0.996	10	0.63	0.891	0.996
MF0046	glutamine degradation I	amino acid degradation	polar, uncharged amino acid degradation	Variability of SBP	25	0.88	0.67	0.996	18	0.67	0.895	0.996
MF0056	histidine degradation	amino acid degradation	positively charged amino acid degradation	Variability of SBP	14	0.68	0.866	0.996	20	0.98	0.511	0.996
MF0066	Entner-Doudoroff pathway	central metabolism	energy metabolism	Variability of SBP	12	0.86	0.679	0.996	5	0.7	0.801	0.996
MF0070	pentose phosphate pathway (oxidative phase)	central metabolism	energy metabolism	Variability of SBP	15	0.68	0.879	0.996	7	0.74	0.794	0.996
MF0074	pyruvate:formate lyase	central metabolism	energy metabolism	Variability of SBP	107	0.91	0.636	0.996	81	0.75	0.872	0.996
MF0078	lactaldehyde degradation	organic acid metabolism	propionate metabolism	Variability of SBP	73	0.62	0.961	0.996	50	0.73	0.893	0.996
MF0085	urea degradation	amines and polyamines degradation	urea degradation	Variability of SBP	7	0.78	0.749	0.996	9	0.47	0.964	0.996
MF0086	acetyl-CoA to acetate	organic acid metabolism	acetate metabolism	Variability of SBP	106	1	0.508	0.996	92	0.95	0.578	0.996
MF0092	lactate production	organic acid metabolism	lactate metabolism	Variability of SBP	97	0.67	0.911	0.996	95	0.84	0.738	0.996
MF0098	hydrogen metabolism	gas metabolism	hydrogen metabolism	Variability of SBP	2	0.24	0.955	0.996	4	0.78	0.732	0.996
MF0101	nitrate reduction (dissimilatory)	inorganic nutrient metabolism	nitrogen	Variability of SBP	7	0.73	0.801	0.996	6	0.78	0.757	0.996
MF0051	arginine degradation I	amino acid degradation	positively charged amino acid degradation	Variability of SBP	64	0.94	0.597	0.996	45	0.47	0.996	0.999
MF0068	glycolysis (pay-off phase)	central metabolism	energy metabolism	Variability of SBP	82	0.94	0.583	0.996	64	0.41	0.999	0.999
MF0014	arabinose degradation	carbohydrate degradation	monosaccharide degradation	SBP	2	1.01	0.529	0.997	7	1.64	0.029	0.741
MF0035	glycine degradation	amino acid degradation	nonpolar, aliphatic amino acid degradation	SBP	13	0.61	0.924	0.997	38	1.44	0.027	0.741
MF0045	cysteine degradation II	amino acid degradation	polar, uncharged amino acid degradation	SBP	5	0.79	0.733	0.997	3	1.81	0.017	0.741
MF0058	lysine degradation II	amino acid degradation	positively charged amino acid degradation	SBP	27	1.29	0.102	0.997	43	1.41	0.026	0.741
MF0057	lysine degradation I	amino acid degradation	positively charged amino acid degradation	SBP	3	1.21	0.323	0.997	13	1.51	0.04	0.832
MF0098	hydrogen metabolism	gas metabolism	hydrogen metabolism	SBP	4	1.18	0.333	0.997	2	1.75	0.043	0.832
MF0001	arabinoxylan degradation	carbohydrate degradation	polysaccharide degradation	SBP	60	1.01	0.486	0.997	60	0.94	0.588	0.997
MF0002	fructan degradation	carbohydrate degradation	polysaccharide degradation	SBP	65	0.99	0.524	0.997	43	0.75	0.848	0.997
MF0004	pectine degradation II	carbohydrate degradation	polysaccharide degradation	SBP	3	1.09	0.426	0.997	1	0.89	0.565	0.997
MF0005	starch degradation	carbohydrate degradation	polysaccharide degradation	SBP	67	0.94	0.606	0.997	49	0.47	0.992	0.997
MF0006	lactose degradation	carbohydrate degradation	disaccharide degradation	SBP	88	1.21	0.19	0.997	80	0.43	0.997	0.997
MF0008	maltose degradation	carbohydrate degradation	disaccharide degradation	SBP	2	0.81	0.654	0.997	9	1.28	0.183	0.997
MF0009	melibiose degradation	carbohydrate degradation	disaccharide degradation	SBP	72	0.7	0.917	0.997	67	0.96	0.573	0.997
MF0010	sucrose degradation I	carbohydrate degradation	disaccharide degradation	SBP	49	0.98	0.533	0.997	18	0.48	0.984	0.997
MF0012	trehalose degradation	carbohydrate degradation	disaccharide degradation	SBP	15	1.26	0.171	0.997	13	1.24	0.204	0.997
MF0015	fructose degradation	carbohydrate degradation	monosaccharide degradation	SBP	84	1.17	0.233	0.997	62	0.96	0.56	0.997
MF0016	fucose degradation	organic acid metabolism	propionate metabolism	SBP	15	1.03	0.451	0.997	21	1.04	0.434	0.997
MF0017	galactose degradation	carbohydrate degradation	monosaccharide degradation	SBP	71	1.13	0.28	0.997	58	0.68	0.942	0.997
MF0018	mannose degradation	carbohydrate degradation	monosaccharide degradation	SBP	54	0.94	0.605	0.997	52	1.01	0.502	0.997
MF0019	rhamnose degradation	carbohydrate degradation	monosaccharide degradation	SBP	18	0.53	0.968	0.997	27	0.78	0.815	0.997
MF0020	ribose degradation	carbohydrate degradation	monosaccharide degradation	SBP	15	1.33	0.112	0.997	2	0.35	0.894	0.997
MF0021	xylose degradation	carbohydrate degradation	monosaccharide degradation	SBP	7	0.98	0.507	0.997	21	0.75	0.829	0.997
MF0022	galacturonate degradation I	carbohydrate degradation	sugar acid degradation	SBP	28	0.9	0.669	0.997	28	0.68	0.896	0.997
MF0025	tryptophan degradation	amino acid degradation	aromatic amino acid degradation	SBP	6	0.85	0.664	0.997	24	1.17	0.267	0.997
MF0027	tyrosine degradation II	amino acid degradation	aromatic amino acid degradation	SBP	3	0.64	0.805	0.997	2	1.55	0.12	0.997
MF0028	aspartate degradation I	amino acid degradation	negatively charged amino acid degradation	SBP	113	1.26	0.19	0.997	114	1.11	0.343	0.997
MF0029	aspartate degradation II	amino acid degradation	negatively charged amino acid degradation	SBP	36	0.68	0.926	0.997	25	0.6	0.944	0.997
MF0030	glutamate degradation I	amino acid degradation	negatively charged amino acid degradation	SBP	1	1.69	0.182	0.997	5	0.8	0.726	0.997
MF0031	glutamate degradation II	amino acid degradation	negatively charged amino acid degradation	SBP	7	0.66	0.855	0.997	23	0.71	0.875	0.997
MF0034	alanine degradation II	amino acid degradation	nonpolar, aliphatic amino acid degradation	SBP	14	0.84	0.71	0.997	19	0.64	0.923	0.997
MF0036	isoleucine degradation	amino acid degradation	nonpolar, aliphatic amino acid degradation	SBP	2	0.68	0.735	0.997	2	0.15	0.969	0.997
MF0038	methionine degradation I	amino acid degradation	nonpolar, aliphatic amino acid degradation	SBP	1	1.02	0.497	0.997	2	1.36	0.247	0.997
MF0039	methionine degradation II	amino acid degradation	nonpolar, aliphatic amino acid degradation	SBP	14	0.77	0.789	0.997	12	1.17	0.279	0.997
MF0040	proline degradation	amino acid degradation	nonpolar, aliphatic amino acid degradation	SBP	5	0.38	0.964	0.997	11	0.98	0.526	0.997
MF0042	asparagine degradation	amino acid degradation	polar, uncharged amino acid degradation	SBP	2	0.52	0.833	0.997	1	0.15	0.925	0.997
MF0044	cysteine degradation I	amino acid degradation	polar, uncharged amino acid degradation	SBP	91	0.83	0.755	0.997	96	0.95	0.586	0.997
MF0046	glutamine degradation I	amino acid degradation	polar, uncharged amino acid degradation	SBP	17	0.93	0.613	0.997	26	0.73	0.846	0.997
MF0047	glutamine degradation II	amino acid degradation	polar, uncharged amino acid degradation	SBP	93	0.95	0.583	0.997	79	1.05	0.396	0.997
MF0048	serine degradation	amino acid degradation	polar, uncharged amino acid degradation	SBP	104	0.8	0.764	0.997	107	0.88	0.667	0.997
MF0049	threonine degradation I	amino acid degradation	polar, uncharged amino acid degradation	SBP	84	1.27	0.111	0.997	50	0.85	0.753	0.997
MF0050	threonine degradation II	amino acid degradation	polar, uncharged amino acid degradation	SBP	30	1.31	0.097	0.997	30	0.66	0.912	0.997
MF0051	arginine degradation I	amino acid degradation	positively charged amino acid degradation	SBP	60	0.71	0.921	0.997	49	0.46	0.997	0.997
MF0054	arginine degradation IV	amino acid degradation	positively charged amino acid degradation	SBP	3	0.68	0.787	0.997	3	0.75	0.729	0.997
MF0055	arginine degradation V	amino acid degradation	positively charged amino acid degradation	SBP	10	1.16	0.279	0.997	24	1.31	0.103	0.997
MF0056	histidine degradation	amino acid degradation	positively charged amino acid degradation	SBP	10	1.08	0.394	0.997	24	0.75	0.844	0.997
MF0061	glycerol degradation II	lipid degradation	glycerol degradation	SBP	1	0.13	0.911	0.997	3	1.51	0.1	0.997
MF0065	Bifidobacterium shunt	central metabolism	energy metabolism	SBP	87	0.88	0.715	0.997	53	0.91	0.657	0.997
MF0066	Entner-Doudoroff pathway	central metabolism	energy metabolism	SBP	5	0.56	0.888	0.997	12	0.54	0.956	0.997
MF0067	glycolysis (preparatory phase)	central metabolism	energy metabolism	SBP	109	0.82	0.723	0.997	121	1.35	0.123	0.997
MF0068	glycolysis (pay-off phase)	central metabolism	energy metabolism	SBP	76	1.18	0.207	0.997	70	0.54	0.99	0.997
MF0070	pentose phosphate pathway (oxidative phase)	central metabolism	energy metabolism	SBP	6	0.87	0.642	0.997	16	0.63	0.923	0.997
MF0071	pentose phosphate pathway (non-oxidative branch)	central metabolism	energy metabolism	SBP	118	0.26	0.995	0.997	126	0.98	0.524	0.997
MF0073	pyruvate:ferredoxin oxidoreductase	central metabolism	energy metabolism	SBP	94	0.99	0.516	0.997	111	1.3	0.122	0.997
MF0074	pyruvate:formate lyase	central metabolism	energy metabolism	SBP	104	1.03	0.45	0.997	84	0.71	0.922	0.997
MF0075	acetate to acetyl-CoA	organic acid metabolism	acetate metabolism	SBP	20	0.68	0.899	0.997	47	1.13	0.291	0.997
MF0076	4-aminobutyrate degradation	amino acid degradation	positively charged amino acid degradation	SBP	1	1.29	0.38	0.997	1	0.15	0.925	0.997
MF0078	lactaldehyde degradation	organic acid metabolism	propionate metabolism	SBP	67	1.16	0.231	0.997	56	0.99	0.502	0.997
MF0079	lactate consumption I	organic acid metabolism	lactate metabolism	SBP	4	0.92	0.606	0.997	2	0.15	0.969	0.997
MF0083	succinate consumption	organic acid metabolism	butyrate metabolism	SBP	1	0.71	0.637	0.997	3	0.67	0.784	0.997
MF0085	urea degradation	amines and polyamines degradation	urea degradation	SBP	10	1.08	0.393	0.997	6	0.73	0.798	0.997
MF0086	acetyl-CoA to acetate	organic acid metabolism	acetate metabolism	SBP	100	1.11	0.331	0.997	98	0.78	0.83	0.997
MF0088	butyrate production I	organic acid metabolism	butyrate metabolism	SBP	13	0.91	0.617	0.997	17	1.29	0.14	0.997
MF0089	butyrate production II	organic acid metabolism	butyrate metabolism	SBP	6	1.11	0.372	0.997	17	1.28	0.147	0.997
MF0090	ethanol production I	alcohol metabolism	ethanol metabolism	SBP	43	1.14	0.26	0.997	26	0.67	0.901	0.997
MF0092	lactate production	organic acid metabolism	lactate metabolism	SBP	101	1.08	0.373	0.997	91	1.19	0.184	0.997
MF0094	propionate production II	organic acid metabolism	propionate metabolism	SBP	11	0.65	0.897	0.997	10	1.41	0.094	0.997
MF0097	homoacetogenesis	gas metabolism	acetogenesis	SBP	15	1.23	0.185	0.997	14	1.19	0.261	0.997
MF0101	nitrate reduction (dissimilatory)	inorganic nutrient metabolism	nitrogen	SBP	8	0.6	0.91	0.997	5	1.21	0.277	0.997
MF0103	mucin degradation	glycoprotein degradation	mucus degradation	SBP	14	0.56	0.954	0.997	27	0.81	0.772	0.997
MF0003	pectin degradation I	carbohydrate degradation	polysaccharide degradation	SBP	2	0.64	0.749	0.997	NA	NA	NA	NA
MF0071	pentose phosphate pathway (non-oxidative branch)	central metabolism	energy metabolism	Variability of SBP	123	0.23	0.996	0.999	121	1.27	0.2	0.788
MF0019	rhamnose degradation	carbohydrate degradation	monosaccharide degradation	Variability of SBP	19	0.49	0.987	0.999	26	0.84	0.731	0.996
MF0067	glycolysis (preparatory phase)	central metabolism	energy metabolism	Variability of DBP	103	0.24	1	1	127	1.38	0.112	0.695
MF0013	allose degradation	carbohydrate degradation	monosaccharide degradation	Variability of DBP	NA	NA	NA	NA	1	1.43	0.289	0.695
MF0052	arginine degradation II	amino acid degradation	positively charged amino acid degradation	Variability of DBP	NA	NA	NA	NA	1	1.43	0.289	0.695
MF0059	anaerobic fatty acid beta-oxidation	lipid degradation	beta-oxidation	Variability of DBP	NA	NA	NA	NA	1	1.43	0.289	0.695
MF0063	glyoxylate bypass	lipid degradation	glyoxylate bypass	Variability of DBP	NA	NA	NA	NA	1	1.43	0.289	0.695
MF0080	lactate consumption II	organic acid metabolism	propionate metabolism	Variability of DBP	NA	NA	NA	NA	1	1.43	0.289	0.695
MF0081	methanol conversion	gas metabolism	methanogenesis	Variability of DBP	NA	NA	NA	NA	1	1.77	0.137	0.695
MF0082	putrescine degradation	amines and polyamines degradation	biogenic amine degradation	Variability of DBP	NA	NA	NA	NA	1	1.43	0.289	0.695
MF0087	acetyl-CoA to crotonyl-CoA	organic acid metabolism	butyrate metabolism	Variability of DBP	NA	NA	NA	NA	1	1.43	0.289	0.695
MF0099	methanogenesis - methyl-coM	gas metabolism	methanogenesis	Variability of DBP	NA	NA	NA	NA	1	1.77	0.137	0.695
MF0100	methanogenesis from carbon dioxide	gas metabolism	methanogenesis	Variability of DBP	NA	NA	NA	NA	1	1.77	0.137	0.695
MF0013	allose degradation	carbohydrate degradation	monosaccharide degradation	Variability of SBP	NA	NA	NA	NA	1	1.55	0.218	0.788
MF0052	arginine degradation II	amino acid degradation	positively charged amino acid degradation	Variability of SBP	NA	NA	NA	NA	1	1.55	0.218	0.788
MF0059	anaerobic fatty acid beta-oxidation	lipid degradation	beta-oxidation	Variability of SBP	NA	NA	NA	NA	1	1.55	0.218	0.788
MF0063	glyoxylate bypass	lipid degradation	glyoxylate bypass	Variability of SBP	NA	NA	NA	NA	1	1.55	0.218	0.788
MF0080	lactate consumption II	organic acid metabolism	propionate metabolism	Variability of SBP	NA	NA	NA	NA	1	1.55	0.218	0.788
MF0081	methanol conversion	gas metabolism	methanogenesis	Variability of SBP	NA	NA	NA	NA	1	1.49	0.251	0.788
MF0082	putrescine degradation	amines and polyamines degradation	biogenic amine degradation	Variability of SBP	NA	NA	NA	NA	1	1.55	0.218	0.788
MF0087	acetyl-CoA to crotonyl-CoA	organic acid metabolism	butyrate metabolism	Variability of SBP	NA	NA	NA	NA	1	1.55	0.218	0.788
MF0099	methanogenesis - methyl-coM	gas metabolism	methanogenesis	Variability of SBP	NA	NA	NA	NA	1	1.49	0.251	0.788
MF0100	methanogenesis from carbon dioxide	gas metabolism	methanogenesis	Variability of SBP	NA	NA	NA	NA	1	1.49	0.251	0.788
MF0038	methionine degradation I	amino acid degradation	nonpolar, aliphatic amino acid degradation	Variability of DBP	NA	NA	NA	NA	3	0.88	0.623	0.874
MF0003	pectin degradation I	carbohydrate degradation	polysaccharide degradation	Variability of DBP	NA	NA	NA	NA	2	0.75	0.694	0.914
MF0081	methanol conversion	gas metabolism	methanogenesis	DBP	NA	NA	NA	NA	1	0.72	0.643	0.92
MF0099	methanogenesis - methyl-coM	gas metabolism	methanogenesis	DBP	NA	NA	NA	NA	1	0.72	0.643	0.92
MF0100	methanogenesis from carbon dioxide	gas metabolism	methanogenesis	DBP	NA	NA	NA	NA	1	0.72	0.643	0.92
MF0003	pectin degradation I	carbohydrate degradation	polysaccharide degradation	Variability of SBP	NA	NA	NA	NA	2	0.35	0.905	0.996
MF0038	methionine degradation I	amino acid degradation	nonpolar, aliphatic amino acid degradation	Variability of SBP	NA	NA	NA	NA	3	0.87	0.637	0.996
MF0013	allose degradation	carbohydrate degradation	monosaccharide degradation	SBP	NA	NA	NA	NA	1	0.15	0.925	0.997
MF0052	arginine degradation II	amino acid degradation	positively charged amino acid degradation	SBP	NA	NA	NA	NA	1	0.15	0.925	0.997
MF0059	anaerobic fatty acid beta-oxidation	lipid degradation	beta-oxidation	SBP	NA	NA	NA	NA	1	0.15	0.925	0.997
MF0063	glyoxylate bypass	lipid degradation	glyoxylate bypass	SBP	NA	NA	NA	NA	1	0.15	0.925	0.997
MF0080	lactate consumption II	organic acid metabolism	propionate metabolism	SBP	NA	NA	NA	NA	1	0.15	0.925	0.997
MF0081	methanol conversion	gas metabolism	methanogenesis	SBP	NA	NA	NA	NA	1	0.88	0.565	0.997
MF0082	putrescine degradation	amines and polyamines degradation	biogenic amine degradation	SBP	NA	NA	NA	NA	1	0.15	0.925	0.997
MF0087	acetyl-CoA to crotonyl-CoA	organic acid metabolism	butyrate metabolism	SBP	NA	NA	NA	NA	1	0.15	0.925	0.997
MF0099	methanogenesis - methyl-coM	gas metabolism	methanogenesis	SBP	NA	NA	NA	NA	1	0.88	0.565	0.997
MF0100	methanogenesis from carbon dioxide	gas metabolism	methanogenesis	SBP	NA	NA	NA	NA	1	0.88	0.565	0.997
