# Supplementary material for: The association between the gut microbiome and 24-h blood pressure measurements in the SCAPIS study
Source: Commun Med (Lond). 2025 Jul 7;5:276. doi: 10.1038/s43856-025-00980-x (PMC12234806; doi:10.1038/s43856-025-00980-x)
Supplement: Supplementary file 7 — Supplementary Data 4 [file 43856_2025_980_MOESM7_ESM.xlsx]

## Sheet: Supplementary_table_2
Supplementary Data 4. Associations between the metagenomic species and 24-hour blood pressure outcomes from the 24-hour ABPM subsample in Model 2. Model 2 is adjusted for age, sex, country of birth, smoking, fiber intake, total energy intake, estimated sodium intake, use of antidiabetic medication, use of antihyperlipidemic medication, and technical source of variation. Name of species indicates …
Taxonomic Information			24-hour SBP (n=3695)							24-hour DBP (n=3695)							Variability of 24-hour SBP (n=3695)							Variability of 24-hour DBP (n=3695)
Name of species	Internal identifier	Prevalence	Coef.	lower 95% CI	upper 95% CI	P-value	q-value	Influential_Coef.	Influential_P-value	Coef.	lower 95% CI	upper 95% CI	P-value	q-value	Influential_Coef.	Influential_P-value	Coef.	lower 95% CI	upper 95% CI	P-value	q-value	Influential_Coef.	Influential_P-value	Coef.	lower 95% CI	upper 95% CI	P-value	q-value	Influential_Coef.	Influential_P-value
Intestinimonas massiliensis	hMGS.01559	74.72	-0.55	-0.71	-0.4	7.57e-12	2.03e-09	-0.56	4.11e-12	-0.28	-0.39	-0.18	2.13e-07	5.71e-05	-0.29	1.2e-07	-0.14	-0.19	-0.08	3.54e-06	0.000323	-0.13	6.68e-06	-0.11	-0.15	-0.06	2.2e-05	0.003	-0.1	3.72e-05
Dysosmobacter sp001916835	hMGS.00195	84.68	-0.34	-0.47	-0.21	3.57e-07	1.91e-05	-0.33	7.16e-07	-0.22	-0.31	-0.13	1.67e-06	0.000224	-0.21	3.17e-06	-0.06	-0.11	-0.01	0.015	0.068	-0.06	0.023	-0.04	-0.08	0	0.056	0.206	-0.04	0.075
ER4 sp900317525	hMGS.00094	82.19	-0.27	-0.38	-0.15	6.05e-06	0.000203	-0.26	1.03e-05	-0.17	-0.25	-0.09	1.95e-05	0.000903	-0.17	3.14e-05	-0.11	-0.16	-0.07	1.01e-07	2.72e-05	-0.11	2.08e-07	-0.08	-0.12	-0.05	3.29e-06	0.000882	-0.08	5.73e-06
UMGS856 sp900546265	hMGS.00898	90.77	-0.36	-0.55	-0.18	0.000128	0.002	-0.35	0.000197	-0.27	-0.4	-0.15	1.73e-05	0.000903	-0.28	1.06e-05	-0.14	-0.21	-0.07	5.73e-05	0.003	-0.14	3.65e-05	-0.09	-0.15	-0.04	0.001	0.03	-0.09	0.002
Flemingibacterium sp900546315	hMGS.02714	76.02	-0.29	-0.44	-0.14	0.000124	0.002	-0.28	0.000191	-0.22	-0.32	-0.12	2e-05	0.000903	-0.22	3.17e-05	-0.09	-0.14	-0.03	0.002	0.023	-0.08	0.003	-0.07	-0.12	-0.03	0.002	0.035	-0.07	0.003
Limiplasma sp900548145	hMGS.00609	51.66	-0.25	-0.39	-0.11	0.000448	0.004	-0.26	0.000289	-0.21	-0.3	-0.11	2.02e-05	0.000903	-0.21	1.24e-05	-0.09	-0.14	-0.04	0.00067	0.012	-0.09	0.000467	-0.07	-0.11	-0.03	0.001	0.03	-0.07	0.001
CAG-170 sp002404795	hMGS.00224	76.89	-0.33	-0.45	-0.22	1.96e-08	2.63e-06	-0.33	3.24e-08	-0.17	-0.25	-0.09	2.48e-05	0.000948	-0.17	3.73e-05	-0.07	-0.11	-0.02	0.002	0.025	-0.06	0.004	-0.04	-0.08	0	0.027	0.144	-0.04	0.035
Faecalibacterium prausnitzii	hMGS.00647	59.3	0.24	0.13	0.36	1.45e-05	0.000353	0.25	8.21e-06	0.16	0.08	0.23	3e-05	0.001	0.16	1.77e-05	0.04	0	0.08	0.038	0.145	0.04	0.049	0.04	0	0.07	0.034	0.162	0.04	0.027
Roseburia inulinivorans	hMGS.00051	95.94	0.31	0.16	0.46	6.42e-05	0.001	0.32	3.34e-05	0.22	0.11	0.32	4.13e-05	0.001	0.23	2.07e-05	0.09	0.03	0.14	0.002	0.023	0.09	0.001	0.08	0.03	0.13	0.00081	0.024	0.08	0.000486
Streptococcus sp001556435	hMGS.01022	72.18	0.52	0.34	0.71	3.67e-08	3.28e-06	0.54	1.87e-08	0.26	0.13	0.38	6.38e-05	0.002	0.27	3.79e-05	0.1	0.03	0.16	0.006	0.032	0.09	0.008	0.08	0.02	0.14	0.008	0.08	0.07	0.012
PeH17 sp000435055	hMGS.00033	61.43	-0.26	-0.36	-0.16	1.88e-07	1.26e-05	-0.27	1.11e-07	-0.13	-0.2	-0.07	9.9e-05	0.002	-0.14	6.5e-05	-0.08	-0.12	-0.05	3.62e-06	0.000323	-0.08	5.09e-06	-0.05	-0.08	-0.02	0.001	0.03	-0.05	0.001
SFEL01 sp004557245	hMGS.00045	61.98	-0.27	-0.37	-0.16	9.29e-07	4.15e-05	-0.27	5.37e-07	-0.15	-0.22	-0.07	6.64e-05	0.002	-0.15	3.66e-05	-0.09	-0.12	-0.05	1.73e-05	0.001	-0.08	2.71e-05	-0.06	-0.1	-0.03	0.000172	0.009	-0.06	0.000248
Streptococcus salivarius	hMGS.00030	81.43	0.45	0.27	0.64	1.12e-06	4.27e-05	0.47	6.36e-07	0.25	0.12	0.37	9.67e-05	0.002	0.25	5.95e-05	0.1	0.03	0.17	0.003	0.028	0.11	0.002	0.08	0.02	0.13	0.007	0.077	0.07	0.011
Agathobaculum butyriciproducens	hMGS.00067	98.27	0.57	0.32	0.81	7.36e-06	0.000219	0.59	2.92e-06	0.34	0.17	0.51	7.31e-05	0.002	0.36	3.11e-05	0.15	0.06	0.24	0.001	0.018	0.16	0.000453	0.09	0.01	0.17	0.022	0.126	0.1	0.012
UBA866 sp900543295	hMGS.02378	66.47	-0.29	-0.44	-0.15	7.41e-05	0.001	-0.3	4.87e-05	-0.19	-0.29	-0.09	0.000142	0.003	-0.2	9.63e-05	-0.08	-0.13	-0.03	0.004	0.029	-0.07	0.006	-0.04	-0.09	0	0.071	0.231	-0.04	0.09
Lachnoclostridium B sp900066555	hMGS.00967	96.62	0.36	0.11	0.62	0.005	0.027	0.39	0.003	0.33	0.16	0.5	0.000165	0.003	0.35	6.97e-05	0.13	0.04	0.22	0.005	0.032	0.14	0.003	0.08	0	0.16	0.046	0.186	0.09	0.027
Angelakisella sp900547385	hMGS.00336	53.48	-0.19	-0.28	-0.09	0.000105	0.001	-0.19	6.96e-05	-0.12	-0.18	-0.06	0.000256	0.004	-0.12	0.000358	-0.05	-0.09	-0.02	0.002	0.023	-0.05	0.003	-0.04	-0.07	-0.01	0.011	0.091	-0.04	0.008
Faecivicinus sp900553265	hMGS.01431	62.14	-0.35	-0.51	-0.18	2.95e-05	0.000609	-0.36	1.87e-05	-0.2	-0.31	-0.09	0.000355	0.005	-0.21	0.000246	-0.09	-0.15	-0.03	0.004	0.029	-0.08	0.006	-0.05	-0.1	0	0.048	0.186	-0.05	0.035
Mediterraneibacter torques	hMGS.00254	78.38	0.21	0.09	0.32	0.000437	0.004	0.2	0.000625	0.14	0.06	0.22	0.000447	0.006	0.15	0.000273	0.06	0.02	0.11	0.003	0.028	0.06	0.005	0.03	-0.01	0.06	0.144	0.321	0.03	0.118
Faecalibacterium prausnitzii J	hMGS.00290	42.68	-0.28	-0.43	-0.13	0.000381	0.004	-0.29	0.000249	-0.19	-0.29	-0.08	0.000393	0.006	-0.2	0.000237	-0.04	-0.09	0.02	0.189	0.378	-0.04	0.151	-0.03	-0.08	0.02	0.256	0.448	-0.03	0.212
UBA11774 sp003507655	hMGS.00193	91.64	-0.31	-0.47	-0.15	0.000149	0.002	-0.3	0.000255	-0.19	-0.3	-0.08	0.000623	0.008	-0.18	0.001	-0.05	-0.1	0.01	0.124	0.284	-0.04	0.164	-0.05	-0.1	0	0.048	0.186	-0.05	0.068
Massilioclostridium coli	hMGS.02800	88.71	0.28	0.08	0.48	0.006	0.029	0.3	0.004	0.24	0.1	0.37	0.000654	0.008	0.25	0.000388	0.11	0.03	0.18	0.004	0.029	0.11	0.002	0.07	0	0.13	0.034	0.162	0.07	0.025
Odoribacter splanchnicus	hMGS.00065	92.75	-0.36	-0.54	-0.18	0.000119	0.002	-0.34	0.000235	-0.21	-0.34	-0.09	0.00077	0.009	-0.21	0.001	-0.09	-0.16	-0.02	0.009	0.049	-0.08	0.017	-0.1	-0.16	-0.05	0.000415	0.016	-0.1	0.000771
Woodwardibium sp900760275	hMGS.00587	41.33	-0.21	-0.33	-0.1	0.000198	0.002	-0.22	0.000125	-0.13	-0.2	-0.05	0.000982	0.011	-0.13	0.000614	-0.05	-0.09	-0.01	0.025	0.104	-0.05	0.018	-0.04	-0.07	0	0.026	0.143	-0.04	0.02
Blautia A wexlerae	hMGS.00013	99.43	0.52	0.27	0.76	3.18e-05	0.00061	0.55	1.1e-05	0.27	0.1	0.43	0.002	0.015	0.28	0.000862	0.18	0.09	0.27	9.9e-05	0.004	0.19	4.34e-05	0.1	0.02	0.17	0.011	0.091	0.11	0.005
UBA11524 sp000437595	hMGS.00009	72.26	-0.18	-0.27	-0.09	9.3e-05	0.001	-0.18	0.00013	-0.1	-0.16	-0.04	0.001	0.015	-0.1	0.002	-0.06	-0.09	-0.03	0.000373	0.009	-0.06	0.000547	-0.03	-0.06	-0.01	0.014	0.102	-0.03	0.018
Eubacterium F sp003491505	hMGS.00055	82.65	-0.25	-0.37	-0.12	8.03e-05	0.001	-0.24	0.000119	-0.13	-0.22	-0.05	0.001	0.015	-0.14	0.000884	-0.06	-0.11	-0.02	0.007	0.035	-0.06	0.011	-0.03	-0.07	0	0.086	0.26	-0.03	0.108
Phil1 sp001940855	hMGS.00086	42.87	-0.23	-0.34	-0.12	2.24e-05	0.0005	-0.23	1.46e-05	-0.11	-0.19	-0.04	0.002	0.018	-0.12	0.001	-0.07	-0.11	-0.03	0.000257	0.008	-0.07	0.000374	-0.05	-0.09	-0.02	0.001	0.03	-0.06	0.000786
CAG-170 sp900553545	hMGS.01165	77.19	-0.25	-0.38	-0.12	0.000235	0.003	-0.24	0.000366	-0.14	-0.23	-0.05	0.002	0.018	-0.13	0.003	-0.1	-0.15	-0.05	8.68e-05	0.004	-0.09	0.000149	-0.06	-0.1	-0.02	0.005	0.069	-0.06	0.007
Dysosmobacter sp004553545	hMGS.02666	38.43	-0.25	-0.4	-0.11	0.000615	0.005	-0.27	0.000364	-0.15	-0.25	-0.05	0.002	0.018	-0.16	0.001	-0.09	-0.14	-0.03	0.001	0.018	-0.09	0.000835	-0.07	-0.11	-0.02	0.003	0.041	-0.07	0.002
Faecousia sp003525905	hMGS.00126	90.8	-0.27	-0.43	-0.12	0.000598	0.005	-0.26	0.001	-0.17	-0.27	-0.06	0.002	0.018	-0.16	0.003	-0.04	-0.1	0.01	0.134	0.294	-0.04	0.189	-0.03	-0.07	0.02	0.298	0.49	-0.02	0.373
Bifidobacterium adolescentis	hMGS.00004	80.92	0.17	0.07	0.27	0.000915	0.007	0.18	0.000615	0.11	0.04	0.17	0.002	0.018	0.11	0.002	0.03	-0.01	0.06	0.18	0.365	0.03	0.127	0.03	0	0.06	0.096	0.271	0.03	0.07
Lachnospira rogosae	hMGS.05757	68.34	0.17	0.07	0.26	0.00081	0.007	0.16	0.001	0.1	0.04	0.17	0.002	0.018	0.11	0.001	0.03	0	0.07	0.056	0.183	0.04	0.044	0.02	-0.01	0.05	0.13	0.313	0.02	0.11
Faecalibacillus intestinalis	hMGS.00040	89.53	0.2	0.05	0.35	0.01	0.037	0.21	0.007	0.16	0.06	0.26	0.002	0.018	0.17	0.001	0.04	-0.01	0.1	0.106	0.266	0.05	0.072	0.02	-0.02	0.07	0.37	0.566	0.02	0.296
Fusicatenibacter saccharivorans	hMGS.00011	98.29	0.39	0.17	0.61	0.000438	0.004	0.42	0.000176	0.23	0.08	0.38	0.002	0.019	0.25	0.001	0.09	0.01	0.17	0.032	0.129	0.1	0.01	0.08	0.01	0.14	0.027	0.144	0.09	0.011
Vescimonas sp900548615	hMGS.05848	41.49	-0.19	-0.29	-0.08	0.000512	0.005	-0.19	0.000335	-0.11	-0.18	-0.04	0.003	0.019	-0.11	0.002	-0.06	-0.09	-0.02	0.004	0.029	-0.06	0.003	-0.03	-0.06	0.01	0.11	0.287	-0.03	0.087
CAG-95 sp000438155	hMGS.00184	73.23	-0.19	-0.32	-0.06	0.005	0.027	-0.18	0.007	-0.14	-0.23	-0.05	0.003	0.022	-0.14	0.002	-0.08	-0.13	-0.03	0.001	0.018	-0.08	0.002	-0.06	-0.1	-0.02	0.003	0.041	-0.06	0.002
Fimadaptatus sp900553645	hMGS.01432	50.42	-0.22	-0.37	-0.07	0.004	0.022	-0.23	0.003	-0.15	-0.25	-0.05	0.003	0.023	-0.16	0.002	-0.1	-0.15	-0.04	0.000514	0.011	-0.1	0.000256	-0.04	-0.09	0	0.062	0.216	-0.05	0.051
CAG-269 sp003525075	hMGS.00108	43.25	-0.13	-0.22	-0.04	0.004	0.021	-0.14	0.003	-0.09	-0.15	-0.03	0.004	0.026	-0.09	0.002	-0.02	-0.05	0.01	0.248	0.447	-0.02	0.205	-0.02	-0.05	0.01	0.111	0.287	-0.02	0.088
CAG-95 sp900066375	hMGS.00455	74.26	-0.21	-0.37	-0.05	0.009	0.037	-0.2	0.013	-0.16	-0.27	-0.05	0.004	0.026	-0.15	0.005	-0.05	-0.11	0.01	0.079	0.221	-0.05	0.105	-0.05	-0.1	0	0.056	0.206	-0.04	0.072
Onthomonas sp900545815	hMGS.00595	49.23	-0.2	-0.32	-0.08	0.000854	0.007	-0.21	0.000557	-0.12	-0.2	-0.04	0.004	0.028	-0.12	0.003	-0.04	-0.08	0	0.058	0.186	-0.04	0.045	-0.03	-0.07	0	0.082	0.251	-0.03	0.067
CAG-170 sp000432135	hMGS.00093	73.29	-0.18	-0.29	-0.08	0.000869	0.007	-0.18	0.001	-0.1	-0.18	-0.03	0.005	0.03	-0.1	0.006	-0.05	-0.09	-0.01	0.01	0.05	-0.05	0.013	-0.03	-0.06	0.01	0.107	0.285	-0.03	0.129
Vescimonas sp900545585	hMGS.05834	55.62	-0.15	-0.25	-0.05	0.004	0.021	-0.15	0.003	-0.1	-0.17	-0.03	0.005	0.032	-0.1	0.004	-0.04	-0.08	0	0.037	0.142	-0.04	0.027	-0.02	-0.05	0.01	0.233	0.424	-0.02	0.199
Blautia A wexlerae B	hMGS.06276	46.41	0.15	0.03	0.27	0.013	0.045	0.14	0.017	0.11	0.03	0.19	0.005	0.032	0.11	0.008	0.03	-0.01	0.07	0.164	0.339	0.03	0.204	0.02	-0.01	0.06	0.198	0.384	0.02	0.246
CAJFUR01 sp904420575	hMGS.03501	88.9	-0.46	-0.67	-0.26	9.93e-06	0.000266	-0.45	1.81e-05	-0.2	-0.34	-0.06	0.006	0.036	-0.19	0.009	-0.06	-0.14	0.01	0.112	0.275	-0.07	0.079	-0.04	-0.1	0.02	0.199	0.384	-0.04	0.256
Alistipes communis	hMGS.00237	82.33	-0.2	-0.32	-0.08	0.001	0.01	-0.19	0.002	-0.11	-0.2	-0.03	0.007	0.038	-0.11	0.009	0.01	-0.04	0.05	0.795	0.886	0.01	0.669	-0.01	-0.04	0.03	0.731	0.837	0	0.833
ER4 sp003522105	hMGS.00322	34.97	-0.18	-0.3	-0.06	0.002	0.016	-0.19	0.002	-0.11	-0.19	-0.03	0.007	0.041	-0.11	0.005	-0.06	-0.11	-0.02	0.003	0.027	-0.07	0.002	-0.05	-0.08	-0.01	0.01	0.09	-0.05	0.006
Pseudoscilispira sp018369915	hMGS.04307	61.95	0.19	0.05	0.32	0.006	0.03	0.19	0.004	0.12	0.03	0.21	0.007	0.041	0.13	0.005	0.04	-0.01	0.09	0.08	0.221	0.05	0.063	0.01	-0.03	0.05	0.673	0.803	0.01	0.738
F23-B02 sp001916715	hMGS.00222	41.22	-0.18	-0.31	-0.05	0.007	0.031	-0.19	0.005	-0.12	-0.21	-0.03	0.008	0.041	-0.12	0.006	-0.04	-0.09	0.01	0.115	0.275	-0.04	0.095	-0.03	-0.07	0.01	0.112	0.287	-0.03	0.087
Anaerotignum faecicola	hMGS.00080	72.23	-0.14	-0.25	-0.03	0.011	0.043	-0.14	0.016	-0.1	-0.18	-0.03	0.007	0.041	-0.1	0.01	0	-0.04	0.04	0.899	0.952	0	0.998	-0.01	-0.04	0.03	0.717	0.825	0	0.804
Enterocloster sp000431375	hMGS.00148	90.15	0.19	0.04	0.34	0.013	0.045	0.18	0.02	0.14	0.04	0.24	0.008	0.041	0.13	0.012	0.08	0.02	0.13	0.005	0.03	0.08	0.003	0.06	0.02	0.11	0.007	0.077	0.06	0.01
Agathobacter faecis	hMGS.00006	82.17	0.14	0.04	0.24	0.007	0.031	0.15	0.004	0.09	0.02	0.16	0.01	0.053	0.09	0.007	0.02	-0.02	0.06	0.247	0.447	0.02	0.306	0.01	-0.02	0.04	0.413	0.626	0.01	0.349
Clostridium Q fessum	hMGS.00077	92.72	0.25	0.09	0.42	0.003	0.017	0.27	0.002	0.15	0.03	0.26	0.011	0.054	0.15	0.007	0.08	0.02	0.14	0.008	0.04	0.09	0.005	0.07	0.01	0.12	0.011	0.091	0.07	0.008
Blautia A massiliensis	hMGS.00082	93.86	0.21	0.06	0.36	0.006	0.03	0.22	0.003	0.13	0.03	0.23	0.011	0.055	0.14	0.006	0.03	-0.02	0.09	0.226	0.424	0.04	0.165	0.03	-0.02	0.07	0.284	0.484	0.03	0.222
UBA644 sp900547165	hMGS.00398	44.22	-0.16	-0.27	-0.04	0.007	0.031	-0.17	0.005	-0.1	-0.18	-0.02	0.011	0.056	-0.11	0.008	-0.06	-0.11	-0.02	0.003	0.026	-0.06	0.004	-0.06	-0.09	-0.02	0.002	0.032	-0.06	0.001
Gemmiger formicilis	hMGS.00090	91.83	0.14	0	0.28	0.055	0.131	0.15	0.038	0.12	0.03	0.22	0.012	0.059	0.13	0.008	0.03	-0.02	0.08	0.269	0.471	0.03	0.207	0.02	-0.02	0.06	0.325	0.516	0.03	0.255
CAG-170 sp900545925	hMGS.00227	68.12	-0.18	-0.3	-0.06	0.003	0.017	-0.18	0.002	-0.1	-0.18	-0.02	0.014	0.064	-0.1	0.01	-0.08	-0.12	-0.03	0.000524	0.011	-0.07	0.00075	-0.05	-0.09	-0.02	0.004	0.06	-0.05	0.005
Roseburia intestinalis	hMGS.00038	86.01	0.14	0.03	0.25	0.016	0.054	0.15	0.011	0.1	0.02	0.17	0.015	0.071	0.1	0.01	0.06	0.02	0.1	0.005	0.032	0.06	0.003	0.07	0.04	0.11	3.12e-05	0.003	0.07	4.65e-05
CAG-41 sp900066215	hMGS.00054	98.35	0.3	0.08	0.53	0.007	0.033	0.32	0.004	0.18	0.03	0.33	0.019	0.084	0.19	0.011	0.08	0	0.16	0.043	0.161	0.09	0.025	0.04	-0.03	0.11	0.263	0.457	0.05	0.18
Ventrimonas sp003478505	hMGS.00717	73.94	0.15	0	0.3	0.045	0.114	0.14	0.06	0.12	0.02	0.22	0.018	0.084	0.11	0.025	0.03	-0.03	0.08	0.299	0.488	0.03	0.356	0.03	-0.01	0.08	0.165	0.342	0.03	0.197
UMGS1623 sp934647945	hMGS.06036	63.9	-0.2	-0.34	-0.07	0.004	0.021	-0.2	0.005	-0.11	-0.2	-0.02	0.019	0.085	-0.11	0.025	-0.05	-0.1	0	0.059	0.187	-0.05	0.071	-0.05	-0.09	-0.01	0.027	0.144	-0.05	0.033
Alistipes A ihumii	hMGS.00358	67.77	-0.12	-0.23	-0.02	0.025	0.076	-0.12	0.031	-0.09	-0.16	-0.01	0.024	0.103	-0.08	0.032	0.01	-0.03	0.05	0.608	0.731	0.01	0.529	-0.01	-0.04	0.02	0.532	0.735	-0.01	0.599
Dorea A longicatena	hMGS.00135	89.07	0.14	0	0.28	0.049	0.119	0.15	0.034	0.11	0.01	0.2	0.025	0.105	0.11	0.017	0.04	-0.01	0.09	0.102	0.259	0.05	0.062	0.05	0.01	0.09	0.017	0.114	0.06	0.01
CAG-170 sp003516765	hMGS.00391	66.01	-0.18	-0.3	-0.06	0.004	0.021	-0.17	0.005	-0.09	-0.17	-0.01	0.025	0.106	-0.1	0.02	-0.07	-0.11	-0.02	0.003	0.029	-0.06	0.005	-0.03	-0.06	0.01	0.14	0.317	-0.03	0.164
Oliverpabstia intestinalis	hMGS.00308	82.76	0.16	0.04	0.29	0.009	0.037	0.17	0.006	0.09	0.01	0.18	0.029	0.113	0.1	0.021	0.04	-0.01	0.08	0.123	0.284	0.04	0.085	0.03	-0.01	0.07	0.09	0.264	0.04	0.067
Eubacterium G ventriosum	hMGS.00131	77.35	0.14	0.02	0.26	0.026	0.078	0.15	0.02	0.09	0.01	0.18	0.028	0.113	0.1	0.021	0.03	-0.01	0.08	0.163	0.339	0.04	0.121	0	-0.03	0.04	0.798	0.87	0	0.89
Eubacterium I ramulus	hMGS.00822	84.09	0.15	0.01	0.29	0.032	0.091	0.16	0.022	0.1	0.01	0.2	0.029	0.113	0.11	0.021	0.05	0	0.1	0.047	0.161	0.06	0.03	0.04	0	0.08	0.065	0.222	0.04	0.046
Paraprevotella clara	hMGS.00129	47.17	-0.07	-0.17	0.03	0.167	0.308	-0.07	0.134	-0.07	-0.14	-0.01	0.029	0.113	-0.08	0.02	0.02	-0.02	0.05	0.368	0.553	0.01	0.448	0	-0.03	0.03	0.89	0.924	0	0.798
CAG-115 sp003531585	hMGS.00079	62.68	-0.17	-0.27	-0.07	0.001	0.009	-0.17	0.000794	-0.08	-0.15	-0.01	0.03	0.116	-0.08	0.024	-0.02	-0.05	0.02	0.408	0.581	-0.02	0.347	-0.01	-0.04	0.02	0.643	0.794	-0.01	0.576
Alistipes A indistinctus	hMGS.00453	75.32	-0.16	-0.3	-0.03	0.017	0.056	-0.16	0.021	-0.1	-0.19	-0.01	0.033	0.127	-0.1	0.026	-0.06	-0.11	-0.01	0.013	0.062	-0.06	0.019	-0.04	-0.08	0	0.065	0.222	-0.04	0.085
Akkermansia muciniphila	hMGS.00074	61.76	-0.13	-0.23	-0.03	0.01	0.037	-0.13	0.007	-0.07	-0.14	-0.01	0.034	0.128	-0.08	0.026	-0.03	-0.06	0.01	0.13	0.287	-0.03	0.162	-0.04	-0.07	-0.01	0.019	0.119	-0.03	0.024
Alistipes shahii	hMGS.00061	82.65	-0.17	-0.3	-0.03	0.016	0.054	-0.16	0.022	-0.1	-0.19	-0.01	0.037	0.137	-0.1	0.027	-0.04	-0.09	0.01	0.107	0.266	-0.04	0.146	-0.05	-0.1	-0.01	0.011	0.091	-0.05	0.016
Anaerobutyricum hallii	hMGS.00158	95.64	0.16	-0.03	0.34	0.1	0.213	0.17	0.07	0.13	0.01	0.26	0.038	0.139	0.15	0.024	0.08	0.01	0.15	0.024	0.1	0.09	0.01	0.06	0	0.12	0.046	0.186	0.07	0.024
Escherichia coli	hMGS.00032	80.76	-0.01	-0.13	0.11	0.865	0.906	-0.02	0.779	0.08	0	0.16	0.038	0.139	0.09	0.03	-0.05	-0.09	0	0.034	0.135	-0.05	0.025	-0.03	-0.06	0.01	0.171	0.35	-0.03	0.13
Bacteroides cellulosilyticus	hMGS.00261	65.49	-0.16	-0.26	-0.06	0.002	0.015	-0.16	0.002	-0.07	-0.14	0	0.039	0.141	-0.07	0.048	-0.03	-0.06	0.01	0.164	0.339	-0.03	0.135	-0.03	-0.06	0.01	0.107	0.285	-0.03	0.09
Dysosmobacter welbionis	hMGS.00252	98.67	0.24	0.03	0.45	0.024	0.075	0.26	0.016	0.15	0	0.29	0.043	0.145	0.14	0.055	0.11	0.04	0.19	0.003	0.029	0.13	0.001	0.04	-0.03	0.1	0.236	0.425	0.05	0.155
Vescimonas sp000435555	hMGS.05778	62.17	-0.1	-0.19	-0.01	0.024	0.076	-0.1	0.019	-0.06	-0.12	0	0.042	0.145	-0.06	0.032	-0.05	-0.08	-0.02	0.004	0.029	-0.05	0.003	-0.03	-0.06	-0.01	0.017	0.114	-0.03	0.013
Bifidobacterium longum	hMGS.00002	88.04	0.12	-0.03	0.26	0.106	0.223	0.13	0.075	0.1	0	0.2	0.042	0.145	0.11	0.03	0.01	-0.05	0.06	0.846	0.911	0.01	0.717	0.01	-0.04	0.05	0.692	0.81	0.01	0.609
Clostridium sp900540255	hMGS.00185	60.73	-0.07	-0.19	0.06	0.289	0.494	-0.07	0.238	-0.09	-0.17	0	0.042	0.145	-0.09	0.03	-0.04	-0.09	0	0.068	0.2	-0.04	0.054	-0.03	-0.07	0.01	0.096	0.271	-0.03	0.077
CAG-238 sp900551415	hMGS.00590	43.22	-0.15	-0.27	-0.02	0.02	0.066	-0.15	0.016	-0.09	-0.17	0	0.047	0.158	-0.09	0.036	-0.06	-0.11	-0.02	0.006	0.034	-0.06	0.008	-0.04	-0.07	0	0.068	0.224	-0.04	0.054
CAG-170 sp900549635	hMGS.00761	79.11	-0.18	-0.32	-0.05	0.008	0.034	-0.18	0.011	-0.09	-0.18	0	0.049	0.16	-0.09	0.063	-0.03	-0.08	0.02	0.276	0.477	-0.02	0.34	-0.01	-0.05	0.03	0.559	0.749	-0.01	0.636
UBA1417 sp003531055	hMGS.00060	92.4	-0.18	-0.34	-0.01	0.039	0.105	-0.16	0.057	-0.11	-0.23	0	0.048	0.16	-0.1	0.069	-0.02	-0.08	0.04	0.507	0.665	-0.02	0.622	0.02	-0.03	0.07	0.428	0.633	0.02	0.34
Intestinibacter sp900540355	hMGS.01003	57.97	0.13	0	0.25	0.041	0.11	0.12	0.056	0.08	0	0.17	0.049	0.16	0.08	0.064	0	-0.04	0.05	0.951	0.97	0	0.966	0	-0.04	0.04	0.934	0.956	0	0.865
Enterenecus sp900549885	hMGS.01321	81.38	-0.23	-0.39	-0.08	0.003	0.019	-0.23	0.004	-0.1	-0.21	0	0.052	0.162	-0.1	0.067	-0.03	-0.09	0.03	0.29	0.488	-0.03	0.359	-0.02	-0.07	0.02	0.318	0.51	-0.02	0.376
Faecousia sp000435995	hMGS.00964	51.69	-0.15	-0.26	-0.05	0.005	0.028	-0.16	0.004	-0.07	-0.15	0	0.054	0.162	-0.08	0.043	-0.06	-0.1	-0.02	0.004	0.029	-0.06	0.005	-0.04	-0.07	0	0.03	0.149	-0.04	0.024
Metalachnospira sp900553995	hMGS.02816	60.03	-0.19	-0.34	-0.05	0.01	0.037	-0.18	0.013	-0.1	-0.2	0	0.053	0.162	-0.1	0.038	-0.06	-0.11	0	0.036	0.141	-0.06	0.028	-0.04	-0.08	0.01	0.083	0.251	-0.04	0.059
QAKD01 sp003343965	hMGS.04311	61.19	-0.16	-0.29	-0.04	0.009	0.037	-0.17	0.007	-0.08	-0.17	0	0.053	0.162	-0.09	0.038	-0.02	-0.07	0.02	0.299	0.488	-0.02	0.342	-0.03	-0.07	0.01	0.157	0.334	-0.03	0.134
Coprobacter fastidiosus	hMGS.00436	62.68	-0.15	-0.29	-0.01	0.033	0.092	-0.16	0.024	-0.09	-0.18	0	0.055	0.162	-0.1	0.043	0.03	-0.02	0.08	0.268	0.471	0.03	0.325	0	-0.04	0.04	0.996	0.996	0	0.93
Enterocloster sp900541315	hMGS.00332	93.34	0.2	0	0.4	0.046	0.115	0.22	0.032	0.13	0	0.27	0.054	0.162	0.14	0.037	0.12	0.04	0.19	0.001	0.019	0.12	0.000802	0.11	0.05	0.17	0.000383	0.016	0.11	0.000222
Evtepia gabavorous	hMGS.00744	52.91	0.08	-0.02	0.19	0.112	0.231	0.08	0.131	0.07	0	0.14	0.054	0.162	0.07	0.045	0.03	-0.01	0.07	0.103	0.259	0.03	0.129	0.02	-0.01	0.05	0.213	0.399	0.02	0.184
Blautia A sp900066145	hMGS.00560	73.86	-0.04	-0.16	0.08	0.548	0.69	-0.03	0.625	-0.08	-0.16	0	0.052	0.162	-0.08	0.065	0.02	-0.02	0.06	0.357	0.543	0.02	0.433	0.02	-0.02	0.05	0.335	0.522	0.02	0.393
Vescimonas coprocola	hMGS.05777	89.45	-0.13	-0.27	0.01	0.06	0.142	-0.12	0.083	-0.09	-0.18	0	0.057	0.167	-0.08	0.078	-0.02	-0.07	0.03	0.405	0.58	-0.02	0.481	-0.01	-0.05	0.04	0.793	0.87	0	0.894
SFMI01 sp004556155	hMGS.00351	32.67	-0.11	-0.24	0.01	0.073	0.167	-0.12	0.055	-0.08	-0.16	0	0.058	0.168	-0.09	0.042	-0.04	-0.08	0.01	0.097	0.254	-0.04	0.068	-0.04	-0.07	0	0.067	0.223	-0.04	0.051
Alistipes putredinis	hMGS.00029	91.23	-0.14	-0.27	-0.02	0.025	0.076	-0.13	0.038	-0.08	-0.16	0	0.062	0.178	-0.07	0.086	0.01	-0.03	0.06	0.646	0.761	0.02	0.482	-0.01	-0.05	0.03	0.585	0.761	-0.01	0.724
Blautia A faecis	hMGS.00285	98.86	0.34	0.07	0.61	0.014	0.05	0.37	0.007	0.17	-0.01	0.36	0.064	0.182	0.19	0.04	0.15	0.05	0.25	0.004	0.029	0.16	0.002	0.05	-0.03	0.14	0.204	0.391	0.06	0.143
Choladocola sp003480725	hMGS.00847	94.29	0.16	-0.02	0.35	0.085	0.189	0.18	0.063	0.12	-0.01	0.24	0.066	0.184	0.13	0.047	0.04	-0.02	0.11	0.203	0.399	0.05	0.15	0.06	0	0.12	0.047	0.186	0.06	0.033
Lawsonibacter asaccharolyticus	hMGS.00486	98.35	0.18	-0.05	0.42	0.133	0.265	0.2	0.1	0.15	-0.01	0.31	0.066	0.184	0.16	0.044	0.12	0.04	0.21	0.006	0.032	0.13	0.003	0.04	-0.04	0.11	0.334	0.522	0.04	0.234
Bacteroides uniformis	hMGS.00039	96.89	-0.17	-0.35	0	0.051	0.123	-0.15	0.085	-0.11	-0.23	0.01	0.069	0.189	-0.1	0.107	0	-0.07	0.06	0.909	0.952	0	0.894	-0.03	-0.08	0.02	0.269	0.465	-0.03	0.356
Faecalibacterium prausnitzii D	hMGS.00050	96.02	0.22	0.05	0.39	0.012	0.045	0.24	0.006	0.11	-0.01	0.22	0.07	0.19	0.12	0.04	0.05	-0.01	0.11	0.09	0.244	0.06	0.059	0.05	-0.01	0.1	0.079	0.247	0.05	0.055
UMGS1766 sp900554855	hMGS.04561	43.06	0.08	-0.06	0.22	0.246	0.434	0.07	0.295	0.08	-0.01	0.18	0.077	0.206	0.08	0.099	-0.04	-0.09	0.01	0.147	0.315	-0.04	0.121	0	-0.04	0.04	0.948	0.964	0	0.875
Solibaculum mannosilyticum	hMGS.04383	80.11	0.09	-0.07	0.25	0.285	0.493	0.1	0.243	0.1	-0.01	0.21	0.079	0.21	0.11	0.064	0.03	-0.03	0.09	0.383	0.565	0.03	0.307	0.01	-0.04	0.07	0.57	0.754	0.02	0.492
Egerieenecus sp900553315	hMGS.06989	47.93	-0.16	-0.3	-0.02	0.026	0.077	-0.17	0.021	-0.08	-0.18	0.01	0.083	0.214	-0.09	0.067	-0.05	-0.1	0	0.047	0.161	-0.06	0.034	-0.04	-0.08	0.01	0.107	0.285	-0.03	0.126
Ruminiclostridium E siraeum	hMGS.00021	75.02	-0.11	-0.22	-0.01	0.032	0.091	-0.11	0.04	-0.06	-0.13	0.01	0.082	0.214	-0.07	0.067	-0.05	-0.09	-0.02	0.005	0.029	-0.05	0.006	-0.03	-0.06	0	0.058	0.209	-0.03	0.071
Butyricimonas virosa	hMGS.00368	54.78	-0.1	-0.22	0.03	0.145	0.276	-0.09	0.168	-0.08	-0.16	0.01	0.082	0.214	-0.08	0.062	0.01	-0.04	0.05	0.822	0.901	0	0.888	-0.03	-0.07	0.01	0.122	0.301	-0.03	0.1
UBA3818 sp900557155	hMGS.02007	78.84	-0.18	-0.31	-0.05	0.008	0.035	-0.17	0.011	-0.08	-0.17	0.01	0.091	0.22	-0.07	0.113	-0.06	-0.1	-0.01	0.023	0.1	-0.05	0.034	-0.02	-0.06	0.02	0.349	0.54	-0.02	0.42
Ventricola sp900542395	hMGS.00232	56.56	-0.13	-0.24	-0.02	0.018	0.058	-0.13	0.023	-0.07	-0.14	0.01	0.087	0.22	-0.06	0.104	-0.05	-0.09	-0.01	0.019	0.086	-0.05	0.026	-0.02	-0.06	0.01	0.155	0.333	-0.03	0.134
Phocaeicola dorei	hMGS.00301	74.51	-0.11	-0.21	-0.01	0.032	0.091	-0.11	0.042	-0.06	-0.13	0.01	0.088	0.22	-0.06	0.105	-0.01	-0.05	0.03	0.608	0.731	-0.01	0.695	-0.02	-0.05	0.01	0.293	0.49	-0.01	0.35
Faecalibacterium longum	hMGS.05756	95.48	0.16	0	0.31	0.044	0.114	0.18	0.023	0.09	-0.01	0.19	0.09	0.22	0.1	0.052	0.04	-0.01	0.1	0.128	0.285	0.05	0.086	0.03	-0.01	0.08	0.18	0.362	0.04	0.133
Agathobacter rectalis	hMGS.00001	94.59	0.14	0	0.27	0.048	0.119	0.15	0.034	0.08	-0.01	0.17	0.087	0.22	0.09	0.062	0.05	0	0.1	0.044	0.161	0.06	0.028	0.06	0.02	0.1	0.007	0.077	0.06	0.005
Flavonifractor plautii	hMGS.00157	92.96	0.16	0	0.32	0.051	0.123	0.17	0.037	0.09	-0.01	0.2	0.09	0.22	0.1	0.064	0.09	0.03	0.15	0.004	0.029	0.08	0.007	0.06	0.01	0.11	0.019	0.119	0.05	0.03
Alistipes finegoldii	hMGS.00091	79.62	-0.09	-0.21	0.02	0.12	0.244	-0.08	0.148	-0.07	-0.14	0.01	0.091	0.22	-0.06	0.12	-0.03	-0.07	0.01	0.182	0.367	-0.03	0.23	-0.04	-0.07	0	0.039	0.179	-0.04	0.05
Alistipes A pullistercoris	hMGS.00636	55.07	-0.16	-0.27	-0.05	0.005	0.028	-0.16	0.004	-0.06	-0.14	0.01	0.095	0.226	-0.07	0.068	0.01	-0.03	0.05	0.692	0.799	0.01	0.615	-0.02	-0.05	0.02	0.282	0.484	-0.02	0.32
Lawsonibacter sp900066645	hMGS.01257	91.77	-0.18	-0.37	0	0.051	0.123	-0.17	0.068	-0.11	-0.23	0.02	0.098	0.229	-0.1	0.128	0.01	-0.06	0.07	0.833	0.904	0.01	0.697	-0.02	-0.08	0.04	0.467	0.675	-0.02	0.558
UBA737 sp900549055	hMGS.00445	60.51	-0.12	-0.25	0.01	0.07	0.163	-0.13	0.053	-0.08	-0.16	0.01	0.098	0.229	-0.08	0.078	-0.09	-0.14	-0.04	0.000328	0.009	-0.09	0.000214	-0.07	-0.11	-0.03	0.000734	0.024	-0.07	0.00049
Dorea formicigenerans	hMGS.00417	97.83	0.22	-0.07	0.52	0.137	0.271	0.26	0.085	0.17	-0.03	0.37	0.097	0.229	0.19	0.057	0.21	0.1	0.31	0.000139	0.005	0.23	2.48e-05	0.18	0.09	0.27	0.000134	0.009	0.19	3.4e-05
Blautia A sp900066335	hMGS.00188	70.77	-0.04	-0.14	0.05	0.361	0.565	-0.04	0.407	-0.05	-0.12	0.01	0.104	0.235	-0.06	0.085	-0.01	-0.04	0.03	0.593	0.726	-0.01	0.673	-0.02	-0.04	0.01	0.294	0.49	-0.01	0.349
Lawsonibacter sp900549405	hMGS.02776	70.77	-0.07	-0.22	0.09	0.389	0.589	-0.06	0.465	-0.09	-0.19	0.02	0.104	0.235	-0.09	0.079	-0.01	-0.07	0.04	0.653	0.761	-0.02	0.539	-0.02	-0.07	0.02	0.311	0.502	-0.03	0.265
Clostridium saudiense	hMGS.00721	56.16	0.05	-0.07	0.17	0.425	0.608	0.04	0.529	0.07	-0.01	0.15	0.104	0.235	0.06	0.13	-0.02	-0.07	0.02	0.326	0.517	-0.02	0.273	-0.01	-0.05	0.03	0.594	0.761	-0.01	0.524
Bariatricus comes	hMGS.00439	89.58	0.06	-0.11	0.22	0.507	0.677	0.07	0.416	0.09	-0.02	0.2	0.102	0.235	0.1	0.076	0.03	-0.03	0.09	0.363	0.549	0.03	0.256	0.02	-0.03	0.07	0.55	0.744	0.02	0.436
Gemmiger sp900539695	hMGS.00295	83.33	0.1	-0.04	0.23	0.164	0.304	0.1	0.132	0.08	-0.02	0.17	0.109	0.242	0.08	0.086	0	-0.05	0.05	0.913	0.952	0	0.951	0.01	-0.03	0.05	0.639	0.793	0.01	0.543
Anaerostipes hadrus	hMGS.00007	98.86	0.31	0.08	0.55	0.009	0.037	0.34	0.005	0.13	-0.03	0.29	0.111	0.247	0.14	0.078	0.15	0.06	0.24	0.000634	0.012	0.14	0.001	0.09	0.02	0.16	0.017	0.114	0.1	0.011
Anaerostipes hadrus A	hMGS.00257	60.35	0.05	-0.05	0.15	0.348	0.565	0.05	0.395	0.06	-0.01	0.13	0.112	0.247	0.05	0.132	0.01	-0.03	0.05	0.569	0.709	0.01	0.488	0.02	-0.01	0.05	0.298	0.49	0.02	0.254
ER4 sp000765235	hMGS.00025	87.55	-0.18	-0.3	-0.06	0.003	0.017	-0.17	0.004	-0.06	-0.14	0.02	0.117	0.254	-0.06	0.162	-0.03	-0.07	0.01	0.157	0.332	-0.03	0.219	-0.01	-0.04	0.03	0.65	0.8	-0.01	0.764
Spyradocola merdavium	hMGS.00712	48.12	-0.17	-0.29	-0.05	0.007	0.031	-0.18	0.005	-0.07	-0.15	0.02	0.117	0.254	-0.07	0.094	-0.04	-0.08	0.01	0.115	0.275	-0.04	0.091	-0.04	-0.08	0	0.029	0.149	-0.04	0.023
Avimonas A narfia	hMGS.02524	68.2	-0.09	-0.23	0.04	0.168	0.308	-0.09	0.199	-0.07	-0.16	0.02	0.12	0.257	-0.07	0.141	-0.02	-0.06	0.03	0.526	0.665	-0.01	0.61	-0.03	-0.07	0.01	0.139	0.317	-0.03	0.167
Terrisporobacter sp900557165	hMGS.01466	57.78	0.12	-0.01	0.24	0.065	0.151	0.11	0.083	0.07	-0.02	0.15	0.123	0.262	0.06	0.151	0.03	-0.01	0.08	0.144	0.312	0.03	0.174	0.03	-0.01	0.07	0.152	0.328	0.03	0.18
Methanobrevibacter A smithii	hMGS.00034	40.38	-0.1	-0.21	0	0.043	0.112	-0.11	0.033	-0.05	-0.12	0.02	0.132	0.279	-0.06	0.102	-0.05	-0.08	-0.01	0.012	0.056	-0.05	0.015	-0.04	-0.07	-0.01	0.012	0.091	-0.04	0.008
Alistipes senegalensis	hMGS.01036	61.54	-0.12	-0.24	-0.01	0.033	0.092	-0.13	0.026	-0.06	-0.14	0.02	0.138	0.284	-0.06	0.108	-0.02	-0.06	0.02	0.298	0.488	-0.02	0.341	-0.01	-0.05	0.02	0.546	0.744	-0.01	0.487
Acetatifactor intestinalis	hMGS.00022	89.15	0.11	-0.02	0.23	0.097	0.208	0.12	0.069	0.06	-0.02	0.15	0.139	0.284	0.07	0.102	0.04	-0.01	0.08	0.114	0.275	0.04	0.081	0.03	-0.01	0.07	0.143	0.321	0.03	0.175
Clostridium sp000435835	hMGS.00424	67.6	-0.1	-0.23	0.03	0.123	0.248	-0.1	0.153	-0.07	-0.16	0.02	0.138	0.284	-0.07	0.107	0	-0.05	0.05	0.945	0.97	0	0.953	0.01	-0.03	0.05	0.769	0.859	0	0.853
Agathobacter sp000434275	hMGS.00526	39.3	-0.04	-0.15	0.06	0.438	0.615	-0.05	0.365	-0.05	-0.13	0.02	0.139	0.284	-0.06	0.112	0.03	-0.01	0.07	0.096	0.254	0.03	0.127	0.02	-0.02	0.05	0.323	0.516	0.01	0.387
UBA738 sp003522945	hMGS.00342	51.23	-0.11	-0.22	-0.01	0.036	0.099	-0.12	0.028	-0.05	-0.12	0.02	0.141	0.285	-0.06	0.105	-0.04	-0.07	0	0.06	0.19	-0.03	0.072	-0.02	-0.06	0.01	0.139	0.317	-0.03	0.119
Dysosmobacter sp944387015	hMGS.06426	75.07	0.05	-0.08	0.19	0.439	0.615	0.06	0.375	0.07	-0.02	0.16	0.146	0.293	0.07	0.121	0.03	-0.02	0.08	0.24	0.441	0.03	0.308	0.01	-0.03	0.05	0.679	0.803	0.01	0.774
QAMH01 sp900544245	hMGS.00582	63.33	-0.13	-0.25	-0.01	0.03	0.087	-0.14	0.023	-0.06	-0.14	0.02	0.153	0.303	-0.06	0.128	-0.04	-0.08	0.01	0.098	0.255	-0.03	0.121	-0.04	-0.08	-0.01	0.022	0.126	-0.04	0.028
Intestinibacter bartlettii	hMGS.00327	80.81	0.13	0	0.26	0.046	0.115	0.14	0.036	0.06	-0.02	0.15	0.152	0.303	0.07	0.127	0.03	-0.02	0.08	0.22	0.422	0.03	0.171	0.03	-0.01	0.07	0.15	0.328	0.03	0.115
Ventrimonas sp003480315	hMGS.00733	84.01	0.09	-0.06	0.24	0.236	0.419	0.1	0.197	0.07	-0.03	0.18	0.159	0.313	0.08	0.13	0.02	-0.04	0.07	0.515	0.665	0.02	0.59	0.04	-0.01	0.08	0.119	0.298	0.04	0.095
UMGS1312 sp900550625	hMGS.00492	40.16	-0.15	-0.27	-0.03	0.012	0.045	-0.16	0.009	-0.06	-0.14	0.02	0.163	0.318	-0.06	0.134	-0.07	-0.11	-0.03	0.001	0.019	-0.07	0.00095	-0.04	-0.08	0	0.029	0.149	-0.04	0.022
CAG-238 sp900542245	hMGS.01520	67.23	-0.12	-0.27	0.02	0.085	0.189	-0.13	0.069	-0.07	-0.16	0.03	0.167	0.324	-0.07	0.127	-0.02	-0.07	0.03	0.439	0.611	-0.02	0.507	-0.01	-0.06	0.03	0.593	0.761	-0.01	0.663
Blautia A obeum	hMGS.00137	96.73	0.18	-0.03	0.38	0.09	0.197	0.2	0.056	0.1	-0.04	0.24	0.173	0.333	0.11	0.117	0.08	0	0.15	0.046	0.161	0.08	0.028	0.08	0.01	0.14	0.018	0.118	0.08	0.012
Dysosmobacter sp900544615	hMGS.01886	49.23	-0.18	-0.31	-0.04	0.01	0.037	-0.19	0.007	-0.06	-0.15	0.03	0.178	0.341	-0.07	0.141	-0.05	-0.1	0	0.061	0.191	-0.05	0.046	-0.03	-0.07	0.01	0.131	0.313	-0.03	0.158
CAG-45 sp000438375	hMGS.00440	47.2	-0.09	-0.22	0.03	0.141	0.275	-0.1	0.108	-0.06	-0.14	0.03	0.185	0.347	-0.06	0.156	-0.04	-0.08	0.01	0.093	0.248	-0.04	0.066	-0.04	-0.08	0	0.04	0.183	-0.04	0.031
CAKTXU01 sp934615635	hMGS.07343	70.37	-0.11	-0.26	0.04	0.144	0.276	-0.1	0.181	-0.07	-0.17	0.03	0.183	0.347	-0.06	0.225	-0.01	-0.06	0.05	0.8	0.886	0	0.891	-0.01	-0.06	0.03	0.638	0.793	-0.01	0.697
CAG-317 sp000433215	hMGS.01167	82.52	0.07	-0.08	0.22	0.368	0.57	0.08	0.312	0.07	-0.03	0.17	0.185	0.347	0.07	0.149	0.07	0.01	0.12	0.013	0.062	0.07	0.008	0.06	0.02	0.11	0.007	0.077	0.06	0.009
Dorea A longicatena B	hMGS.00304	76.48	0.08	-0.04	0.2	0.199	0.36	0.09	0.168	0.06	-0.03	0.14	0.188	0.349	0.06	0.159	0	-0.04	0.05	0.827	0.901	0	0.925	0	-0.03	0.04	0.9	0.927	0	0.986
Blautia A sp900548245	hMGS.01042	54.21	0.1	-0.03	0.24	0.144	0.276	0.09	0.177	0.06	-0.03	0.15	0.192	0.355	0.06	0.235	0.02	-0.03	0.07	0.522	0.665	0.01	0.607	0.01	-0.03	0.05	0.571	0.754	0.01	0.638
Choladousia sp902363135	hMGS.01859	90.15	-0.14	-0.33	0.05	0.149	0.281	-0.13	0.192	-0.08	-0.21	0.04	0.198	0.364	-0.07	0.252	-0.04	-0.11	0.03	0.254	0.451	-0.05	0.185	-0.02	-0.07	0.04	0.591	0.761	-0.01	0.677
Faecalibacterium sp900539945	hMGS.00403	88.31	0.1	-0.02	0.23	0.103	0.218	0.11	0.071	0.05	-0.03	0.14	0.214	0.387	0.06	0.158	0	-0.05	0.05	0.98	0.983	0	0.914	-0.01	-0.05	0.03	0.692	0.81	-0.01	0.781
Mediterraneibacter lactaris	hMGS.00124	66.2	-0.06	-0.17	0.04	0.256	0.448	-0.06	0.302	-0.05	-0.12	0.03	0.213	0.387	-0.04	0.248	0	-0.04	0.04	0.983	0.983	0	0.897	0.01	-0.03	0.04	0.676	0.803	0.01	0.613
Pseudobutyricicoccus lothianensis	hMGS.04286	57.16	0.06	-0.07	0.18	0.399	0.593	0.05	0.447	0.05	-0.03	0.14	0.218	0.389	0.05	0.26	-0.02	-0.07	0.02	0.322	0.514	-0.03	0.268	-0.04	-0.08	0	0.052	0.199	-0.04	0.04
Acutalibacter ornithocaccae	hMGS.00275	60.76	-0.02	-0.15	0.11	0.738	0.832	-0.03	0.668	0.05	-0.03	0.14	0.217	0.389	0.06	0.181	-0.04	-0.08	0.01	0.124	0.284	-0.04	0.096	-0.04	-0.08	0	0.056	0.206	-0.04	0.043
Limivivens sp900066135	hMGS.02245	71.56	0	-0.14	0.15	0.962	0.966	0.01	0.877	0.06	-0.04	0.16	0.22	0.391	0.07	0.183	-0.01	-0.06	0.04	0.698	0.8	-0.01	0.597	0.01	-0.03	0.06	0.597	0.761	0.01	0.526
Lentihominibacter faecis	hMGS.05945	93.5	-0.26	-0.52	-0.01	0.045	0.114	-0.25	0.062	-0.11	-0.28	0.07	0.225	0.392	-0.1	0.286	-0.06	-0.15	0.04	0.22	0.422	-0.05	0.315	-0.04	-0.12	0.04	0.293	0.49	-0.04	0.383
CAG-245 sp000435175	hMGS.00241	56.94	-0.09	-0.19	0.01	0.094	0.203	-0.09	0.075	-0.04	-0.11	0.03	0.222	0.392	-0.05	0.179	-0.02	-0.06	0.02	0.33	0.52	-0.02	0.28	-0.01	-0.04	0.02	0.438	0.641	-0.01	0.38
Holdemania filiformis	hMGS.01717	70.01	0.11	-0.04	0.27	0.157	0.293	0.12	0.128	0.07	-0.04	0.17	0.224	0.392	0.07	0.191	0	-0.06	0.06	0.981	0.983	0	0.915	-0.02	-0.07	0.03	0.365	0.562	-0.02	0.418
CAG-217 sp000436335	hMGS.00031	39.7	-0.02	-0.1	0.07	0.739	0.832	-0.02	0.664	-0.04	-0.1	0.02	0.234	0.405	-0.04	0.186	0.01	-0.02	0.04	0.567	0.709	0.01	0.66	0.01	-0.02	0.04	0.426	0.633	0.01	0.497
Blautia A sp000436615	hMGS.00269	61.3	-0.03	-0.15	0.08	0.568	0.705	-0.03	0.644	-0.05	-0.12	0.03	0.241	0.413	-0.05	0.198	0	-0.05	0.04	0.826	0.901	-0.01	0.739	-0.01	-0.05	0.02	0.549	0.744	-0.01	0.47
Mediterraneibacter faecis	hMGS.00099	91.29	0.07	-0.08	0.22	0.334	0.548	0.09	0.237	0.06	-0.04	0.16	0.245	0.415	0.07	0.17	0.03	-0.02	0.09	0.214	0.416	0.04	0.139	0.04	0	0.09	0.076	0.241	0.05	0.049
Phascolarctobacterium faecium	hMGS.00068	44.28	-0.02	-0.11	0.07	0.723	0.821	-0.02	0.648	-0.04	-0.1	0.02	0.245	0.415	-0.04	0.204	0	-0.03	0.03	0.935	0.97	0	0.839	0	-0.03	0.02	0.809	0.878	-0.01	0.708
Faecousia sp000434635	hMGS.00070	69.28	-0.1	-0.21	0.02	0.093	0.203	-0.09	0.117	-0.05	-0.12	0.03	0.249	0.421	-0.05	0.206	-0.06	-0.1	-0.02	0.005	0.03	-0.06	0.007	-0.04	-0.08	-0.01	0.016	0.114	-0.04	0.021
Ruthenibacterium sp018380115	hMGS.00981	69.47	0.07	-0.08	0.21	0.375	0.577	0.07	0.325	0.06	-0.04	0.16	0.26	0.436	0.06	0.218	0.02	-0.03	0.08	0.378	0.565	0.03	0.311	0.02	-0.03	0.06	0.469	0.675	0.02	0.402
Choladousia sp902363665	hMGS.01665	82.11	-0.11	-0.27	0.04	0.14	0.275	-0.1	0.18	-0.06	-0.16	0.04	0.263	0.437	-0.05	0.323	0	-0.06	0.05	0.967	0.978	0	0.899	0.01	-0.04	0.05	0.748	0.851	0.01	0.647
UMGS1071 sp900542375	hMGS.00730	53.78	0.13	-0.01	0.27	0.074	0.169	0.14	0.059	0.05	-0.04	0.15	0.264	0.438	0.06	0.216	0.01	-0.05	0.06	0.822	0.901	0.01	0.745	0	-0.05	0.04	0.893	0.924	0	0.831
Senegalimassilia anaerobia	hMGS.00711	50.91	0.06	-0.13	0.25	0.522	0.679	0.05	0.599	0.07	-0.06	0.2	0.267	0.439	0.07	0.304	0.04	-0.03	0.11	0.225	0.424	0.04	0.303	0.04	-0.02	0.09	0.22	0.41	0.03	0.258
Tidjanibacter inops	hMGS.05873	55.53	-0.11	-0.21	-0.01	0.026	0.077	-0.12	0.02	-0.04	-0.11	0.03	0.277	0.453	-0.04	0.241	-0.04	-0.07	0	0.056	0.183	-0.03	0.069	-0.04	-0.07	-0.01	0.01	0.09	-0.04	0.007
Barnesiella intestinihominis	hMGS.00072	85.22	-0.1	-0.22	0.02	0.108	0.225	-0.09	0.139	-0.04	-0.13	0.04	0.288	0.454	-0.04	0.341	-0.01	-0.06	0.03	0.52	0.665	-0.01	0.639	-0.03	-0.06	0.01	0.184	0.365	-0.02	0.234
Bacteroides faecis	hMGS.00805	37.7	0.09	-0.02	0.19	0.116	0.238	0.08	0.147	0.04	-0.03	0.11	0.286	0.454	0.03	0.376	0.05	0.01	0.09	0.011	0.053	0.05	0.015	0.03	0	0.06	0.089	0.263	0.03	0.109
Lachnospira sp900316325	hMGS.00106	65.03	-0.05	-0.15	0.06	0.383	0.585	-0.05	0.33	-0.04	-0.11	0.03	0.284	0.454	-0.04	0.325	-0.02	-0.06	0.02	0.294	0.488	-0.02	0.351	-0.02	-0.05	0.01	0.244	0.43	-0.02	0.284
Parabacteroides merdae	hMGS.00265	78.16	0.03	-0.08	0.13	0.642	0.783	0.03	0.567	0.04	-0.03	0.11	0.288	0.454	0.04	0.243	0.01	-0.03	0.05	0.63	0.754	0.01	0.538	-0.02	-0.06	0.01	0.178	0.361	-0.02	0.223
Lachnospira sp000437735	hMGS.00044	79.92	0.03	-0.1	0.15	0.682	0.798	0.03	0.581	0.04	-0.04	0.13	0.281	0.454	0.05	0.223	-0.01	-0.06	0.03	0.521	0.665	-0.01	0.6	-0.02	-0.06	0.02	0.311	0.502	-0.02	0.372
Blautia A sp900120195	hMGS.01829	63.68	0.02	-0.13	0.18	0.781	0.859	0.01	0.875	0.06	-0.05	0.16	0.284	0.454	0.05	0.37	0.05	0	0.11	0.062	0.191	0.05	0.09	0.05	0	0.1	0.046	0.186	0.05	0.06
Mediterraneibacter A butyricigenes	hMGS.02802	89.2	0.14	-0.09	0.37	0.223	0.399	0.16	0.176	0.08	-0.07	0.24	0.292	0.458	0.09	0.239	0	-0.08	0.09	0.94	0.97	0.01	0.82	0.01	-0.06	0.08	0.68	0.803	0.02	0.577
CAG-170 sp905214155	hMGS.03452	47.85	-0.08	-0.24	0.08	0.324	0.536	-0.09	0.27	-0.06	-0.16	0.05	0.295	0.459	-0.06	0.245	-0.05	-0.11	0.01	0.074	0.216	-0.06	0.056	-0.03	-0.08	0.02	0.238	0.425	-0.03	0.199
Parabacteroides distasonis	hMGS.00037	93.26	-0.08	-0.24	0.08	0.309	0.514	-0.07	0.385	-0.06	-0.16	0.05	0.298	0.461	-0.05	0.359	0.01	-0.05	0.07	0.757	0.852	0.02	0.58	-0.02	-0.07	0.03	0.473	0.675	-0.01	0.614
CAG-103 sp000432375	hMGS.00111	50.99	-0.02	-0.13	0.09	0.72	0.821	-0.03	0.644	-0.04	-0.12	0.04	0.3	0.462	-0.04	0.262	-0.01	-0.05	0.04	0.786	0.881	0	0.863	-0.01	-0.04	0.02	0.552	0.744	-0.01	0.606
KLE1615 sp900066985	hMGS.00165	92.67	0.09	-0.1	0.29	0.352	0.565	0.11	0.277	0.07	-0.06	0.2	0.304	0.465	0.08	0.237	0.06	-0.01	0.14	0.083	0.226	0.07	0.047	0.08	0.02	0.14	0.008	0.081	0.09	0.004
Sutterella wadsworthensis	hMGS.00097	60.51	-0.01	-0.14	0.11	0.825	0.891	-0.02	0.732	-0.04	-0.13	0.04	0.306	0.466	-0.05	0.258	0.02	-0.02	0.07	0.349	0.537	0.02	0.416	0.01	-0.02	0.05	0.471	0.675	0.02	0.418
UMGS1264 sp904399395	hMGS.02013	80.65	0.04	-0.13	0.21	0.631	0.775	0.05	0.559	0.06	-0.06	0.17	0.313	0.474	0.06	0.266	-0.02	-0.08	0.04	0.462	0.625	-0.03	0.368	-0.02	-0.07	0.04	0.524	0.728	-0.02	0.442
Parasutterella excrementihominis	hMGS.00110	63.11	-0.03	-0.2	0.14	0.707	0.813	-0.04	0.61	-0.06	-0.17	0.06	0.321	0.483	-0.07	0.26	0.03	-0.03	0.09	0.386	0.565	0.02	0.445	-0.01	-0.06	0.04	0.704	0.817	-0.01	0.616
Lawsonibacter sp014287875	hMGS.01256	75.51	-0.05	-0.23	0.12	0.535	0.68	-0.04	0.623	-0.06	-0.17	0.06	0.327	0.49	-0.05	0.392	-0.02	-0.08	0.05	0.588	0.726	-0.01	0.674	-0.01	-0.06	0.04	0.675	0.803	-0.01	0.748
Copromonas sp900066785	hMGS.00331	82.19	-0.09	-0.23	0.05	0.204	0.367	-0.08	0.251	-0.05	-0.14	0.05	0.335	0.499	-0.04	0.39	-0.02	-0.08	0.03	0.353	0.54	-0.03	0.28	-0.02	-0.06	0.03	0.424	0.633	-0.02	0.365
Copromonas sp000435795	hMGS.00409	65.85	0.04	-0.08	0.17	0.48	0.656	0.04	0.539	0.04	-0.04	0.12	0.346	0.512	0.04	0.301	0.04	-0.01	0.08	0.1	0.259	0.04	0.078	0.03	-0.01	0.06	0.163	0.342	0.03	0.137
Scatomorpha sp900545405	hMGS.00357	64.17	-0.16	-0.31	-0.02	0.027	0.08	-0.17	0.02	-0.05	-0.14	0.05	0.362	0.53	-0.04	0.425	-0.09	-0.14	-0.03	0.001	0.018	-0.09	0.00074	-0.06	-0.1	-0.01	0.013	0.101	-0.06	0.009
Eubacterium G sp000434315	hMGS.00821	51.72	-0.1	-0.21	0.01	0.081	0.183	-0.11	0.065	-0.04	-0.11	0.04	0.364	0.53	-0.04	0.317	-0.01	-0.05	0.03	0.584	0.724	-0.01	0.642	-0.02	-0.06	0.01	0.236	0.425	-0.02	0.268
Streptococcus thermophilus	hMGS.00186	72.04	0.07	-0.06	0.21	0.288	0.494	0.08	0.242	0.04	-0.05	0.13	0.363	0.53	0.04	0.41	0.04	-0.01	0.09	0.125	0.284	0.04	0.152	0.04	0	0.08	0.073	0.233	0.04	0.091
Bacteroides xylanisolvens	hMGS.00226	71.53	-0.07	-0.21	0.06	0.295	0.498	-0.08	0.252	-0.04	-0.13	0.05	0.372	0.536	-0.04	0.418	-0.03	-0.08	0.02	0.226	0.424	-0.03	0.18	-0.04	-0.08	0	0.047	0.186	-0.04	0.058
Eubacterium F sp900539115	hMGS.00208	55.37	0.05	-0.06	0.15	0.393	0.589	0.04	0.445	0.03	-0.04	0.11	0.372	0.536	0.03	0.424	-0.02	-0.06	0.02	0.313	0.502	-0.02	0.359	-0.03	-0.06	0	0.072	0.233	-0.03	0.058
HGM13006 sp900756575	hMGS.01065	58.13	0.06	-0.09	0.21	0.417	0.607	0.07	0.365	0.05	-0.06	0.15	0.378	0.542	0.04	0.446	-0.02	-0.07	0.04	0.524	0.665	-0.01	0.596	-0.01	-0.06	0.04	0.636	0.793	-0.01	0.572
Blautia A sp003477525	hMGS.01305	45.58	0.09	-0.03	0.21	0.137	0.271	0.08	0.168	0.04	-0.05	0.12	0.393	0.56	0.03	0.481	0.04	0	0.09	0.051	0.173	0.04	0.069	0.03	0	0.07	0.088	0.261	0.03	0.108
Limiplasma merdipullorum	hMGS.00324	69.99	-0.17	-0.3	-0.03	0.019	0.063	-0.16	0.025	-0.04	-0.13	0.05	0.403	0.571	-0.05	0.344	-0.08	-0.13	-0.03	0.003	0.026	-0.07	0.004	-0.06	-0.1	-0.02	0.007	0.077	-0.06	0.005
Lachnospira eligens A	hMGS.00008	82.06	0.04	-0.07	0.14	0.489	0.666	0.05	0.398	0.03	-0.04	0.1	0.409	0.574	0.04	0.33	0	-0.04	0.04	0.901	0.952	0	0.975	0.01	-0.02	0.05	0.43	0.633	0.02	0.359
Gemmiger sp900540775	hMGS.00306	62.54	0	-0.11	0.12	0.947	0.961	0	0.965	-0.03	-0.11	0.05	0.407	0.574	-0.03	0.474	0.02	-0.03	0.06	0.447	0.611	0.02	0.383	0.02	-0.01	0.06	0.223	0.412	0.02	0.259
Copromonas sp900066535	hMGS.00083	92.99	0.07	-0.09	0.23	0.392	0.589	0.08	0.321	0.05	-0.06	0.16	0.415	0.577	0.05	0.338	0.06	0	0.12	0.047	0.161	0.06	0.033	0.04	-0.01	0.09	0.115	0.29	0.04	0.087
Choladocola sp018223365	hMGS.02148	83.33	0.03	-0.13	0.2	0.683	0.798	0.05	0.576	0.05	-0.07	0.16	0.415	0.577	0.06	0.337	-0.01	-0.07	0.05	0.799	0.886	0	0.92	0.02	-0.04	0.07	0.564	0.752	0.02	0.474
CAG-273 sp000438355	hMGS.00392	40.32	-0.02	-0.13	0.08	0.685	0.798	-0.03	0.605	-0.03	-0.1	0.04	0.426	0.589	-0.03	0.359	0.02	-0.02	0.06	0.289	0.488	0.02	0.373	0	-0.03	0.03	0.872	0.916	0	0.785
Choladocola sp003481535	hMGS.02604	89.61	0.06	-0.12	0.24	0.509	0.677	0.08	0.419	0.05	-0.08	0.17	0.444	0.61	0.06	0.371	0.02	-0.05	0.08	0.606	0.731	0.02	0.495	0.04	-0.01	0.1	0.148	0.326	0.05	0.114
Egerieenecus merdigallinarum	hMGS.00818	65.58	-0.16	-0.31	-0.01	0.036	0.099	-0.17	0.027	-0.04	-0.14	0.06	0.455	0.623	-0.03	0.527	-0.04	-0.1	0.01	0.126	0.284	-0.05	0.1	-0.05	-0.09	0	0.044	0.186	-0.05	0.034
Fimenecus sp000432435	hMGS.00046	37.4	0.04	-0.04	0.11	0.363	0.565	0.03	0.427	0.02	-0.03	0.07	0.459	0.624	0.02	0.543	0.01	-0.01	0.04	0.349	0.537	0.01	0.455	0.01	-0.02	0.03	0.587	0.761	0.01	0.675
Alangreenwoodia sp905206455	hMGS.01634	49.77	0.04	-0.08	0.16	0.513	0.677	0.03	0.58	0.03	-0.05	0.11	0.461	0.624	0.03	0.521	0.04	0	0.09	0.045	0.161	0.04	0.057	0.02	-0.02	0.06	0.31	0.502	0.02	0.364
Bacteroides caccae	hMGS.00276	81.54	-0.01	-0.13	0.1	0.841	0.897	0	0.935	-0.03	-0.1	0.05	0.489	0.659	-0.02	0.578	0	-0.04	0.04	0.945	0.97	0	0.933	-0.02	-0.05	0.02	0.287	0.486	-0.02	0.345
Bacteroides thetaiotaomicron	hMGS.00141	79.16	0.01	-0.11	0.13	0.888	0.923	0.02	0.784	0.03	-0.05	0.11	0.491	0.659	0.03	0.421	-0.03	-0.07	0.02	0.247	0.447	-0.02	0.307	-0.02	-0.06	0.01	0.207	0.394	-0.02	0.175
Anaeromassilibacillus stercoravium	hMGS.01228	74.97	0.01	-0.15	0.17	0.909	0.937	0	0.986	0.04	-0.07	0.15	0.501	0.668	0.04	0.444	-0.08	-0.13	-0.02	0.011	0.053	-0.07	0.016	-0.03	-0.08	0.02	0.19	0.372	-0.03	0.228
Hominisplanchenecus faecis	hMGS.05807	84.33	0.08	-0.03	0.19	0.171	0.312	0.09	0.13	0.03	-0.05	0.1	0.519	0.677	0.03	0.433	0	-0.04	0.05	0.846	0.911	0.01	0.706	0.01	-0.02	0.05	0.406	0.619	0.02	0.327
UBA3402 sp003478355	hMGS.00801	84.57	-0.08	-0.24	0.09	0.356	0.565	-0.06	0.447	-0.04	-0.15	0.08	0.529	0.677	-0.03	0.637	-0.02	-0.08	0.04	0.59	0.726	-0.01	0.69	-0.02	-0.07	0.03	0.51	0.719	-0.01	0.583
Wujia chipingensis	hMGS.05754	49.07	-0.04	-0.13	0.05	0.401	0.594	-0.04	0.331	-0.02	-0.08	0.04	0.515	0.677	-0.02	0.446	-0.03	-0.06	0	0.064	0.195	-0.03	0.048	-0.03	-0.06	0	0.046	0.186	-0.03	0.036
Romboutsia timonensis	hMGS.00583	94.18	0.07	-0.1	0.24	0.427	0.608	0.08	0.353	0.04	-0.08	0.15	0.531	0.677	0.05	0.446	0.03	-0.03	0.09	0.382	0.565	0.04	0.265	0.01	-0.04	0.06	0.704	0.817	0.02	0.568
Dialister invisus	hMGS.00096	45.17	0.02	-0.05	0.09	0.532	0.679	0.02	0.62	0.01	-0.03	0.06	0.529	0.677	0.01	0.614	-0.01	-0.04	0.01	0.272	0.474	-0.01	0.229	-0.01	-0.03	0.01	0.334	0.522	-0.01	0.288
Faecalibacillus faecis	hMGS.00211	54.7	-0.04	-0.16	0.09	0.561	0.703	-0.04	0.494	-0.03	-0.11	0.06	0.515	0.677	-0.03	0.433	-0.01	-0.05	0.04	0.712	0.812	-0.01	0.599	0	-0.03	0.04	0.842	0.899	0	0.95
Coprococcus A catus	hMGS.00408	38.08	-0.03	-0.16	0.1	0.673	0.798	-0.03	0.599	-0.03	-0.12	0.06	0.516	0.677	-0.03	0.452	-0.02	-0.07	0.02	0.31	0.5	-0.03	0.241	-0.01	-0.05	0.03	0.514	0.721	-0.02	0.437
Ruthenibacterium lactatiformans	hMGS.00089	99.24	0.05	-0.2	0.31	0.683	0.798	0.04	0.77	0.06	-0.12	0.23	0.523	0.677	0.05	0.604	0.01	-0.08	0.1	0.866	0.928	0.01	0.776	-0.01	-0.09	0.07	0.753	0.851	-0.01	0.887
Adlercreutzia hattorii	hMGS.05851	82.46	0.03	-0.13	0.18	0.743	0.832	0.03	0.662	0.03	-0.07	0.14	0.523	0.677	0.04	0.44	0.04	-0.02	0.09	0.212	0.415	0.04	0.166	0.02	-0.03	0.06	0.458	0.666	0.02	0.391
JAGTTR01 sp018223385	hMGS.03975	83.9	-0.11	-0.3	0.08	0.259	0.451	-0.1	0.319	-0.04	-0.17	0.09	0.536	0.681	-0.03	0.625	-0.05	-0.12	0.02	0.197	0.39	-0.05	0.141	-0.04	-0.1	0.02	0.19	0.372	-0.04	0.146
Limivivens sp900543575	hMGS.01005	91.37	0.08	-0.12	0.28	0.438	0.615	0.1	0.349	0.04	-0.09	0.18	0.539	0.682	0.05	0.443	0.02	-0.05	0.09	0.563	0.708	0.03	0.412	0.04	-0.02	0.1	0.225	0.413	0.04	0.159
Blautia A sp900066205	hMGS.00905	63.82	-0.03	-0.15	0.09	0.637	0.779	-0.03	0.575	0.02	-0.06	0.1	0.551	0.693	0.02	0.619	0.01	-0.04	0.05	0.739	0.835	0	0.865	-0.03	-0.06	0.01	0.168	0.346	-0.03	0.13
Faecalibacterium duncaniae	hMGS.05764	92.72	0.01	-0.13	0.16	0.858	0.905	0.03	0.696	0.03	-0.07	0.13	0.558	0.699	0.04	0.428	0.02	-0.03	0.07	0.5	0.665	0.02	0.377	0.01	-0.03	0.05	0.659	0.803	0.01	0.556
Blautia A sp900066505	hMGS.01512	89.66	-0.02	-0.21	0.16	0.801	0.877	-0.01	0.91	0.04	-0.09	0.17	0.565	0.705	0.05	0.475	-0.01	-0.08	0.06	0.724	0.822	-0.02	0.563	-0.02	-0.08	0.04	0.547	0.744	-0.02	0.474
JAJEQR01 sp020687485	hMGS.07639	72.4	-0.03	-0.16	0.1	0.627	0.774	-0.02	0.711	0.02	-0.06	0.11	0.588	0.729	0.03	0.512	-0.05	-0.09	0	0.055	0.183	-0.04	0.071	-0.03	-0.07	0.01	0.16	0.337	-0.03	0.189
Coprococcus A catus A	hMGS.05852	90.28	-0.01	-0.16	0.14	0.906	0.937	0	0.968	0.03	-0.08	0.13	0.594	0.733	0.04	0.495	-0.02	-0.08	0.04	0.48	0.646	-0.02	0.585	0	-0.05	0.04	0.838	0.898	0	0.942
Faecalibacterium sp900539885	hMGS.00662	77.62	-0.05	-0.16	0.07	0.426	0.608	-0.04	0.501	0.02	-0.06	0.1	0.614	0.736	0.03	0.531	0	-0.04	0.04	0.955	0.97	0	0.847	-0.01	-0.04	0.03	0.669	0.803	-0.01	0.583
Merdisoma sp900066385	hMGS.01935	81.65	0.06	-0.1	0.21	0.461	0.638	0.07	0.379	0.03	-0.08	0.13	0.615	0.736	0.03	0.523	0.04	-0.01	0.1	0.139	0.303	0.04	0.192	0.04	0	0.09	0.062	0.216	0.04	0.084
Ventricola sp900542445	hMGS.00940	78.67	-0.05	-0.2	0.1	0.501	0.675	-0.04	0.572	-0.03	-0.13	0.07	0.61	0.736	-0.02	0.683	0.01	-0.04	0.06	0.677	0.786	0.02	0.562	0.01	-0.04	0.05	0.764	0.856	0.01	0.666
Bacteroides eggerthii	hMGS.00432	41.65	-0.03	-0.13	0.06	0.522	0.679	-0.04	0.456	-0.02	-0.08	0.05	0.6	0.736	-0.02	0.521	0.02	-0.02	0.05	0.294	0.488	0.02	0.358	0.02	-0.01	0.05	0.183	0.365	0.02	0.214
Acetatifactor sp900066565	hMGS.00012	97.27	-0.02	-0.18	0.14	0.782	0.859	-0.01	0.951	-0.03	-0.14	0.08	0.606	0.736	-0.02	0.757	0.05	0	0.11	0.065	0.195	0.06	0.046	0.06	0.01	0.11	0.02	0.119	0.06	0.013
Ellagibacter isourolithinifaciens	hMGS.00267	37	-0.01	-0.11	0.1	0.92	0.937	-0.01	0.842	0.02	-0.05	0.09	0.615	0.736	0.01	0.719	-0.02	-0.05	0.02	0.395	0.572	-0.02	0.312	0.01	-0.02	0.04	0.495	0.702	0.01	0.565
Bacteroides ovatus	hMGS.00167	85.74	0	-0.17	0.16	0.956	0.963	-0.02	0.859	-0.03	-0.14	0.08	0.615	0.736	-0.04	0.54	0.02	-0.04	0.08	0.445	0.611	0.02	0.55	-0.01	-0.06	0.04	0.708	0.818	-0.01	0.609
CAG-103 sp900543625	hMGS.00112	35.75	-0.04	-0.16	0.07	0.449	0.626	-0.05	0.373	-0.02	-0.1	0.06	0.619	0.737	-0.02	0.547	-0.04	-0.08	0	0.065	0.195	-0.04	0.049	-0.02	-0.06	0.01	0.242	0.429	-0.02	0.197
Collinsella aerofaciens hMGS.05755	hMGS.05755	52.12	-0.01	-0.31	0.29	0.954	0.963	-0.02	0.874	0.05	-0.15	0.25	0.632	0.75	0.04	0.699	0.02	-0.09	0.13	0.696	0.8	0.01	0.813	0.01	-0.08	0.11	0.779	0.866	0.01	0.876
Merdisoma sp900553635	hMGS.01573	59.27	-0.05	-0.18	0.08	0.477	0.656	-0.06	0.408	-0.02	-0.11	0.07	0.636	0.751	-0.03	0.54	-0.01	-0.06	0.04	0.649	0.761	-0.01	0.551	-0.01	-0.05	0.03	0.792	0.87	-0.01	0.707
Acetatifactor sp003447295	hMGS.00203	70.58	0.07	-0.06	0.2	0.293	0.496	0.06	0.359	0.02	-0.07	0.11	0.647	0.757	0.01	0.757	0	-0.04	0.05	0.912	0.952	0	0.99	0.01	-0.03	0.05	0.599	0.761	0.01	0.713
Roseburia hominis	hMGS.00049	95.89	0.04	-0.14	0.21	0.668	0.798	0.06	0.529	-0.03	-0.15	0.09	0.644	0.757	-0.02	0.787	-0.04	-0.1	0.03	0.239	0.441	-0.03	0.33	-0.04	-0.1	0.01	0.109	0.286	-0.04	0.152
Agathobaculum sp003481705	hMGS.00346	52.88	-0.02	-0.13	0.09	0.699	0.811	-0.03	0.642	0.02	-0.06	0.09	0.654	0.762	0.01	0.714	0	-0.04	0.04	0.879	0.938	0.01	0.801	0	-0.03	0.03	0.979	0.987	0	0.91
Gemmiger qucibialis	hMGS.00003	95.02	-0.08	-0.25	0.09	0.338	0.552	-0.06	0.45	-0.03	-0.14	0.09	0.659	0.765	-0.01	0.808	0.03	-0.04	0.09	0.411	0.583	0.03	0.315	0.01	-0.04	0.06	0.627	0.789	0.02	0.523
Eisenbergiella sp900066775	hMGS.00048	93.75	0.05	-0.11	0.21	0.532	0.679	0.07	0.416	0.02	-0.09	0.13	0.689	0.794	0.03	0.561	0.03	-0.03	0.09	0.279	0.479	0.04	0.214	0.04	-0.01	0.09	0.105	0.285	0.04	0.079
Faecousia sp900544405	hMGS.01248	53.32	-0.01	-0.15	0.12	0.861	0.905	-0.02	0.762	-0.02	-0.11	0.07	0.691	0.794	-0.02	0.61	-0.04	-0.09	0.01	0.149	0.318	-0.04	0.115	-0.01	-0.05	0.03	0.577	0.758	-0.01	0.493
Bilophila wadsworthia	hMGS.00205	89.17	-0.02	-0.17	0.13	0.829	0.893	-0.01	0.919	0.02	-0.08	0.12	0.706	0.805	0.03	0.616	-0.02	-0.07	0.04	0.513	0.665	-0.01	0.628	0	-0.05	0.04	0.886	0.924	0	0.996
Limivivens sp905214955	hMGS.07460	80.08	-0.02	-0.18	0.14	0.844	0.897	-0.01	0.95	0.02	-0.09	0.13	0.706	0.805	0.03	0.611	0.01	-0.04	0.07	0.654	0.761	0.02	0.556	0	-0.04	0.05	0.864	0.915	0.01	0.777
Blautia A luti	hMGS.01642	69.96	-0.02	-0.14	0.1	0.706	0.813	-0.02	0.777	-0.01	-0.09	0.07	0.719	0.809	-0.02	0.646	-0.01	-0.05	0.03	0.65	0.761	-0.01	0.566	0	-0.04	0.03	0.837	0.898	0	0.912
Alistipes onderdonkii	hMGS.00056	88.06	-0.02	-0.14	0.11	0.778	0.859	-0.01	0.87	0.02	-0.07	0.1	0.716	0.809	0.01	0.799	-0.04	-0.08	0.01	0.12	0.284	-0.03	0.158	-0.03	-0.07	0.01	0.139	0.317	-0.03	0.176
Blautia A sp000285855	hMGS.03402	82	0.01	-0.14	0.15	0.919	0.937	0.02	0.829	0.02	-0.08	0.12	0.718	0.809	0.02	0.64	0.04	-0.02	0.09	0.167	0.342	0.03	0.206	0.04	0	0.09	0.059	0.212	0.05	0.046
Dysosmobacter sp900542115	hMGS.01115	80.03	0.02	-0.14	0.18	0.814	0.883	0.03	0.709	-0.02	-0.13	0.09	0.724	0.812	-0.01	0.824	0.02	-0.04	0.08	0.507	0.665	0.02	0.598	0.01	-0.04	0.05	0.787	0.87	0.01	0.72
Fimisoma sp000435715	hMGS.00485	72.88	-0.06	-0.22	0.09	0.403	0.594	-0.07	0.34	-0.02	-0.12	0.08	0.735	0.82	-0.01	0.829	0.06	0.01	0.12	0.031	0.126	0.06	0.023	0.04	-0.01	0.08	0.134	0.315	0.03	0.168
Dysosmobacter faecalis	hMGS.06911	96.51	-0.02	-0.24	0.2	0.839	0.897	-0.01	0.96	-0.03	-0.17	0.12	0.737	0.82	-0.01	0.851	0.07	-0.01	0.15	0.079	0.221	0.08	0.056	-0.01	-0.07	0.06	0.868	0.916	0	0.973
RUG115 sp900066395	hMGS.00028	84.57	0.06	-0.05	0.17	0.307	0.514	0.07	0.249	0.01	-0.06	0.09	0.743	0.822	0.02	0.65	0.04	0	0.08	0.075	0.216	0.04	0.053	0.04	0.01	0.08	0.014	0.105	0.04	0.02
Slackia A isoflavoniconvertens	hMGS.00230	44.57	0.04	-0.08	0.17	0.499	0.675	0.04	0.566	0.01	-0.07	0.1	0.774	0.853	0.01	0.864	0.03	-0.02	0.07	0.236	0.439	0.02	0.316	0.03	-0.01	0.07	0.1	0.277	0.03	0.122
Vescimonas sp001916855	hMGS.05802	48.8	-0.04	-0.13	0.05	0.351	0.565	-0.05	0.304	0.01	-0.05	0.07	0.78	0.857	0.01	0.851	-0.02	-0.05	0.02	0.296	0.488	-0.02	0.251	-0.01	-0.03	0.02	0.622	0.786	-0.01	0.561
Bacteroides fragilis	hMGS.00152	45.01	-0.04	-0.14	0.06	0.462	0.638	-0.04	0.399	0.01	-0.06	0.08	0.797	0.872	0.01	0.883	-0.02	-0.06	0.02	0.3	0.488	-0.02	0.238	0	-0.03	0.03	0.795	0.87	-0.01	0.705
Blautia A sp900066355	hMGS.00807	88.71	-0.03	-0.2	0.15	0.781	0.859	-0.01	0.887	0.02	-0.1	0.14	0.801	0.872	0.02	0.701	-0.03	-0.09	0.04	0.441	0.611	-0.02	0.543	0	-0.05	0.06	0.953	0.964	0.01	0.855
Avimicrobium caecorum	hMGS.01503	75.7	-0.03	-0.16	0.1	0.651	0.789	-0.02	0.724	0.01	-0.08	0.1	0.812	0.881	0.02	0.73	0.04	-0.01	0.09	0.121	0.284	0.04	0.088	0.03	-0.01	0.07	0.133	0.315	0.03	0.109
Ruminococcus C sp000433635	hMGS.00121	36.83	0.02	-0.08	0.11	0.745	0.832	0.01	0.843	-0.01	-0.07	0.06	0.815	0.881	-0.01	0.696	-0.01	-0.05	0.02	0.521	0.665	-0.01	0.438	-0.02	-0.05	0.01	0.128	0.312	-0.02	0.103
Faecalibacterium prausnitzii I	hMGS.00457	80.95	-0.01	-0.12	0.1	0.884	0.922	0	0.993	-0.01	-0.08	0.07	0.829	0.892	0	0.946	-0.02	-0.06	0.03	0.452	0.614	-0.01	0.552	0	-0.03	0.04	0.819	0.885	0.01	0.72
UMGS1975 sp900546685	hMGS.01027	80.87	-0.05	-0.22	0.11	0.531	0.679	-0.04	0.609	-0.01	-0.12	0.1	0.849	0.91	-0.01	0.928	0.07	0.01	0.13	0.02	0.086	0.08	0.012	0.04	-0.01	0.09	0.122	0.301	0.04	0.093
Bacteroides stercoris	hMGS.00182	44.9	-0.01	-0.11	0.08	0.813	0.883	-0.02	0.724	0.01	-0.06	0.07	0.859	0.917	0	0.952	0.03	0	0.06	0.079	0.221	0.03	0.101	0.02	0	0.05	0.093	0.269	0.02	0.115
Anaerotardibacter sp000436075	hMGS.05783	60.38	-0.05	-0.16	0.06	0.384	0.585	-0.04	0.431	-0.01	-0.08	0.07	0.867	0.919	0	0.93	-0.02	-0.06	0.02	0.394	0.572	-0.02	0.457	-0.01	-0.05	0.02	0.419	0.63	-0.02	0.371
Butyribacter sp003529475	hMGS.00118	74.8	0.02	-0.09	0.14	0.674	0.798	0.02	0.761	0.01	-0.07	0.09	0.864	0.919	0.01	0.789	0.01	-0.03	0.05	0.651	0.761	0.01	0.736	0.04	0	0.07	0.043	0.186	0.04	0.055
Phocaeicola vulgatus	hMGS.00023	86.82	-0.05	-0.19	0.09	0.512	0.677	-0.04	0.605	-0.01	-0.1	0.09	0.883	0.929	0	0.99	-0.01	-0.06	0.04	0.608	0.731	-0.01	0.731	-0.05	-0.09	0	0.033	0.159	-0.04	0.045
Coprococcus eutactus A	hMGS.00018	54.13	0.02	-0.07	0.1	0.679	0.798	0.01	0.765	0	-0.06	0.05	0.884	0.929	-0.01	0.804	0.01	-0.02	0.04	0.511	0.665	0.01	0.609	0	-0.02	0.03	0.752	0.851	0	0.819
Eubacterium F sp000433735	hMGS.00506	52.04	-0.06	-0.18	0.07	0.362	0.565	-0.07	0.305	-0.01	-0.09	0.08	0.901	0.943	-0.01	0.8	-0.07	-0.11	-0.02	0.005	0.029	-0.07	0.003	-0.06	-0.1	-0.02	0.002	0.035	-0.06	0.001
Ventricola sp900548125	hMGS.03238	50.31	-0.01	-0.15	0.12	0.855	0.905	-0.02	0.778	0.01	-0.09	0.1	0.905	0.944	0	0.996	0.02	-0.03	0.07	0.402	0.579	0.02	0.352	-0.01	-0.05	0.04	0.76	0.856	-0.01	0.705
Faecalibacterium sp900758465	hMGS.00310	83	-0.03	-0.15	0.08	0.565	0.704	-0.03	0.651	0	-0.07	0.08	0.91	0.945	0.01	0.818	0.02	-0.02	0.06	0.384	0.565	0.02	0.302	0	-0.04	0.03	0.952	0.964	0	0.947
CAG-177 sp003514385	hMGS.00020	46.87	-0.04	-0.13	0.05	0.359	0.565	-0.04	0.308	0	-0.06	0.05	0.921	0.95	-0.01	0.824	-0.01	-0.05	0.02	0.347	0.537	-0.02	0.293	0	-0.03	0.03	0.93	0.955	0	0.996
Vescimonas sp900552475	hMGS.05943	70.12	-0.05	-0.17	0.07	0.412	0.603	-0.04	0.478	0	-0.09	0.08	0.924	0.95	-0.01	0.834	-0.02	-0.06	0.03	0.413	0.583	-0.02	0.491	0	-0.04	0.04	0.996	0.996	0	0.9
Holdemania sp900120005	hMGS.02223	51.53	-0.06	-0.21	0.09	0.425	0.608	-0.07	0.367	0	-0.1	0.09	0.925	0.95	0	0.983	0.03	-0.03	0.08	0.346	0.537	0.02	0.424	0.03	-0.02	0.07	0.213	0.399	0.03	0.26
Phocaeicola massiliensis	hMGS.00365	38.4	-0.01	-0.1	0.09	0.914	0.937	-0.01	0.821	0	-0.07	0.06	0.93	0.952	-0.01	0.828	0.01	-0.02	0.05	0.447	0.611	0.01	0.505	0	-0.03	0.03	0.885	0.924	0	0.786
Butyribacter intestini	hMGS.00262	50.88	0.03	-0.07	0.13	0.544	0.688	0.02	0.631	0	-0.07	0.07	0.955	0.973	0	0.966	-0.02	-0.06	0.02	0.253	0.451	-0.02	0.208	-0.01	-0.04	0.02	0.663	0.803	-0.01	0.592
Ruminococcus E bromii B	hMGS.00005	59.24	-0.02	-0.1	0.07	0.712	0.816	-0.01	0.794	0	-0.06	0.06	0.96	0.975	0	0.967	0	-0.03	0.03	0.907	0.952	0	0.815	0.01	-0.02	0.04	0.522	0.728	0.01	0.59
Anaerobutyricum soehngenii	hMGS.00421	82.14	0	-0.13	0.13	0.988	0.988	-0.01	0.894	0	-0.09	0.09	0.964	0.975	-0.01	0.885	0.02	-0.03	0.07	0.49	0.657	0.02	0.414	0.03	-0.01	0.07	0.148	0.326	0.03	0.122
Ruminococcus D bicirculans	hMGS.00010	80.51	-0.04	-0.15	0.08	0.524	0.679	-0.04	0.463	0	-0.08	0.07	0.974	0.977	0	0.95	0	-0.04	0.04	0.955	0.97	0	0.943	0	-0.03	0.04	0.85	0.904	0.01	0.77
Clostridium A leptum	hMGS.00355	97.05	0.05	-0.18	0.28	0.664	0.798	0.07	0.574	0	-0.16	0.15	0.974	0.977	0.01	0.929	0.03	-0.05	0.12	0.415	0.583	0.04	0.304	-0.01	-0.08	0.06	0.678	0.803	-0.01	0.804
Ruthenibacterium merdipullorum	hMGS.00460	60.92	-0.05	-0.19	0.1	0.519	0.679	-0.06	0.439	0	-0.1	0.1	0.997	0.997	0	0.931	-0.06	-0.11	0	0.035	0.136	-0.06	0.024	-0.04	-0.08	0.01	0.1	0.277	-0.04	0.072
