# Supplementary material for: The association between the gut microbiome and 24-h blood pressure measurements in the SCAPIS study
Source: Commun Med (Lond). 2025 Jul 7;5:276. doi: 10.1038/s43856-025-00980-x (PMC12234806; doi:10.1038/s43856-025-00980-x)
Supplement: Supplementary file 8 — Supplementary Data 5 [file 43856_2025_980_MOESM8_ESM.xlsx]

## Sheet: Supplementary_table_3
Supplementary Data 5. Sensitivity analysis of the associations between the metagenomic species and 24-hour blood pressure outcomes from the 24-hour ABPM subsample. Participants were excluded if they used antibiotics in the previous 6 months, if they were diagnosed inflammatory bowel diseases, and if they used proton pump inhibitors. Additional adjustments were made for genetic principal component…
Taxonomic Information			Antibiotics (n=3342)					Inflammatory bowel diseases (n=3648)					Proton pump inhibitors (n=3547)					Genetic principal components (n=3672)
Name of species	Internal identifier	24-hour BP outcome	Coef.	lower 95% CI	upper 95% CI	P-value	q-value	Coef.	lower 95% CI	upper 95% CI	P-value	q-value	Coef.	lower 95% CI	upper 95% CI	P-value	q-value	Coef.	lower 95% CI	upper 95% CI	P-value	q-value
Dysosmobacter sp001916835	hMGS.00195	SBP	-0.26	-0.4	-0.13	8.59e-05	0.000215	-0.24	-0.37	-0.12	0.000125	0.000208	-0.23	-0.35	-0.1	0.000445	0.000592	-0.25	-0.37	-0.12	0.000103989	0.000173315
Intestinimonas massiliensis	hMGS.01559	SBP	-0.27	-0.43	-0.11	0.000873	0.001	-0.32	-0.48	-0.17	2.94e-05	7.36e-05	-0.28	-0.43	-0.12	0.000395	0.000592	-0.31	-0.47	-0.16	5.44222e-05	0.000136056
Streptococcus sp001556435	hMGS.01022	SBP	0.27	0.08	0.45	0.005	0.005	0.31	0.14	0.49	0.00055	0.00055	0.31	0.13	0.5	0.00086	0.00086	0.33	0.15	0.5	0.000308303	0.000308303
Dysosmobacter sp001916835	hMGS.00195	DBP	-0.17	-0.26	-0.08	0.000311	0.000519	-0.16	-0.25	-0.08	0.000224	0.00028	-0.16	-0.24	-0.07	0.000473	0.000592	-0.17	-0.25	-0.08	0.000167865	0.000209831
ER4 sp900317525	hMGS.00094	Variability of SBP	-0.09	-0.14	-0.05	4.55e-05	0.000215	-0.09	-0.14	-0.05	1.2e-05	5.99e-05	-0.1	-0.14	-0.06	6.67e-06	3.34e-05	-0.1	-0.14	-0.05	6.98719e-06	3.49359e-05
