# Supplementary material for: The association between the gut microbiome and 24-h blood pressure measurements in the SCAPIS study
Source: Commun Med (Lond). 2025 Jul 7;5:276. doi: 10.1038/s43856-025-00980-x (PMC12234806; doi:10.1038/s43856-025-00980-x)
Supplement: Supplementary file 9 — Supplementary Data 6 [file 43856_2025_980_MOESM9_ESM.xlsx]

## Sheet: Supplementary_table_4
Supplementary Data 6. Partial Spearman correlations between 4 BP-signature gut microbial species and 1302 plasma metabolites. Correlation coefficients are adjusted for age, sex, country of birth, technical variation, and body mass index.
Name of species	Name of metabolite	Metabolite subclass	Spearman's rho	P-value	q-value	n
Intestinimonas massiliensis	X - 11850		0.437931	1.19264e-244	6.21128e-241	5742
Intestinimonas massiliensis	X - 11843		0.421305	1.08025e-224	2.81298e-221	5742
Intestinimonas massiliensis	X - 12261		0.409829	1.47082e-211	2.55335e-208	5742
Intestinimonas massiliensis	X - 12013		0.404324	1.93532e-205	2.51978e-202	5742
Intestinimonas massiliensis	p-cresol sulfate	Benzoate Metabolism	0.389409	1.98053e-189	2.06292e-186	5742
ER4 sp900317525	5alpha-androstan-3beta,17alpha-diol disulfate	Androgenic Steroids	0.348044	3.5394e-149	3.0722e-146	5742
Intestinimonas massiliensis	p-cresol glucuronide*	Tyrosine Metabolism	0.342489	3.25117e-144	2.41887e-141	5742
ER4 sp900317525	X - 11850		0.335542	3.77893e-138	2.46008e-135	5742
ER4 sp900317525	X - 11843		0.333208	3.80715e-136	2.20307e-133	5742
Intestinimonas massiliensis	X - 12216		0.328551	3.3511e-132	1.74525e-129	5742
ER4 sp900317525	X - 17354		0.32228	5.3535e-127	2.53464e-124	5742
ER4 sp900317525	3-phenylpropionate (hydrocinnamate)	Benzoate Metabolism	0.320606	1.24937e-125	5.42225e-123	5742
Intestinimonas massiliensis	phenylacetylglutamine	Acetylated Peptides	0.313017	1.55029e-119	6.21069e-117	5742
ER4 sp900317525	X - 22509		0.310135	2.86982e-117	1.06757e-114	5742
Intestinimonas massiliensis	phenylacetate	Phenylalanine Metabolism	0.30596	4.98659e-114	1.73134e-111	5742
ER4 sp900317525	X - 12216		0.301681	9.21422e-111	2.99923e-108	5742
Intestinimonas massiliensis	5alpha-androstan-3beta,17alpha-diol disulfate	Androgenic Steroids	0.30049	7.30845e-110	2.23897e-107	5742
Intestinimonas massiliensis	X - 23997		0.299617	3.31006e-109	9.57709e-107	5742
ER4 sp900317525	X - 12013		0.298054	4.89376e-108	1.34141e-105	5742
ER4 sp900317525	cinnamoylglycine	Food Component/Plant	0.293805	6.80243e-105	1.77135e-102	5742
ER4 sp900317525	isoursodeoxycholate	Secondary Bile Acid Metabolism	-0.288497	4.83234e-101	1.19842e-98	5742
ER4 sp900317525	X - 12261		0.281928	2.16828e-96	5.13292e-94	5742
ER4 sp900317525	phenylacetate	Phenylalanine Metabolism	0.279529	1.00807e-94	2.28262e-92	5742
Intestinimonas massiliensis	X - 22509		0.276127	2.18993e-92	4.75215e-90	5742
ER4 sp900317525	phenylacetylglutamine	Acetylated Peptides	0.276007	2.64146e-92	5.50269e-90	5742
Intestinimonas massiliensis	5-hydroxyhexanoate	Fatty Acid, Monohydroxy	0.275865	3.30407e-92	6.6183e-90	5742
Intestinimonas massiliensis	phenylacetylglutamate	Acetylated Peptides	0.273078	2.54821e-90	4.9152e-88	5742
Intestinimonas massiliensis	X - 17354		0.27182	1.78301e-89	3.31639e-87	5742
Intestinimonas massiliensis	X - 12126		0.262935	1.22735e-83	2.20415e-81	5742
ER4 sp900317525	5-hydroxyhexanoate	Fatty Acid, Monohydroxy	0.257063	6.69335e-80	1.16197e-77	5742
Dysosmobacter sp001916835	isoursodeoxycholate	Secondary Bile Acid Metabolism	-0.255325	8.18924e-79	1.37579e-76	5742
ER4 sp900317525	X - 21752		0.251416	2.13436e-76	3.47368e-74	5742
ER4 sp900317525	11beta-hydroxyetiocholanolone glucuronide*	Androgenic Steroids	0.240335	8.89342e-70	1.40354e-67	5742
ER4 sp900317525	phenylacetylglutamate	Acetylated Peptides	0.232122	4.38078e-65	6.71032e-63	5742
ER4 sp900317525	ursodeoxycholate	Secondary Bile Acid Metabolism	-0.230469	3.66266e-64	5.45003e-62	5742
Dysosmobacter sp001916835	X - 17354		0.230149	5.5152e-64	7.97865e-62	5742
ER4 sp900317525	4-hydroxycoumarin	Drug - Cardiovascular	0.229675	1.01052e-63	1.42237e-61	5742
ER4 sp900317525	X - 12126		0.226319	7.04403e-62	9.65402e-60	5742
Intestinimonas massiliensis	phenylacetylcarnitine	Acetylated Peptides	0.225798	1.35386e-61	1.80792e-59	5742
ER4 sp900317525	X - 15728		0.224951	3.89551e-61	5.07195e-59	5742
Dysosmobacter sp001916835	3-phenylpropionate (hydrocinnamate)	Benzoate Metabolism	0.223932	1.38249e-60	1.7561e-58	5742
ER4 sp900317525	p-cresol sulfate	Benzoate Metabolism	0.221164	4.18416e-59	5.18836e-57	5742
ER4 sp900317525	branched chain 14:0 dicarboxylic acid**	Fatty Acid, Dicarboxylate	0.220977	5.25882e-59	6.36929e-57	5742
ER4 sp900317525	X - 25503		0.218423	1.16871e-57	1.38332e-55	5742
Intestinimonas massiliensis	X - 12851		0.217849	2.33516e-57	2.70255e-55	5742
ER4 sp900317525	X - 12816		0.217819	2.41951e-57	2.73931e-55	5742
Intestinimonas massiliensis	indole-3-carboxylate	Tryptophan Metabolism	0.21667	9.60303e-57	1.0641e-54	5742
ER4 sp900317525	1H-indole-7-acetic acid	Bacterial/Fungal	0.31403	2.04909e-56	2.22326e-54	2616
Dysosmobacter sp001916835	X - 21752		0.213254	5.51184e-55	5.8583e-53	5742
ER4 sp900317525	glycoursodeoxycholic acid sulfate (1)	Secondary Bile Acid Metabolism	-0.212206	1.88459e-54	1.96299e-52	5742
ER4 sp900317525	X - 18901		0.210867	8.97227e-54	9.16227e-52	5742
Intestinimonas massiliensis	1H-indole-7-acetic acid	Bacterial/Fungal	0.305253	2.97799e-53	2.98257e-51	2616
Dysosmobacter sp001916835	X - 22509		0.208703	1.09155e-52	1.0726e-50	5742
Intestinimonas massiliensis	X - 18935		0.303393	1.34963e-52	1.30165e-50	2616
Intestinimonas massiliensis	X - 21752		0.207864	2.85376e-52	2.654e-50	5742
ER4 sp900317525	X - 23662		-0.20787	2.83431e-52	2.654e-50	5742
Streptococcus sp001556435	5alpha-androstan-3beta,17alpha-diol disulfate	Androgenic Steroids	-0.207312	5.35939e-52	4.89679e-50	5742
ER4 sp900317525	glycoursodeoxycholate	Secondary Bile Acid Metabolism	-0.206773	9.90515e-52	8.89414e-50	5742
Intestinimonas massiliensis	ursodeoxycholate	Secondary Bile Acid Metabolism	-0.206653	1.13472e-51	1.00163e-49	5742
Dysosmobacter sp001916835	phenylacetate	Phenylalanine Metabolism	0.206522	1.31689e-51	1.14306e-49	5742
Dysosmobacter sp001916835	phenylacetylglutamine	Acetylated Peptides	0.205605	3.72052e-51	3.17647e-49	5742
Dysosmobacter sp001916835	glycoursodeoxycholic acid sulfate (1)	Secondary Bile Acid Metabolism	-0.205403	4.67577e-51	3.92764e-49	5742
Intestinimonas massiliensis	X - 13729		0.204856	8.66579e-51	7.16372e-49	5742
ER4 sp900317525	L-urobilin	Hemoglobin and Porphyrin Metabolism	0.201678	3.00695e-49	2.4469e-47	5742
ER4 sp900317525	X - 21442		0.201424	3.9814e-49	3.19002e-47	5742
Dysosmobacter sp001916835	X - 12216		0.201313	4.49973e-49	3.5507e-47	5742
ER4 sp900317525	phenylacetylcarnitine	Acetylated Peptides	0.198741	7.56087e-48	5.87717e-46	5742
Intestinimonas massiliensis	X - 21286		0.198374	1.12707e-47	8.63203e-46	5742
Dysosmobacter sp001916835	cinnamoylglycine	Food Component/Plant	0.197307	3.58375e-47	2.70495e-45	5742
Dysosmobacter sp001916835	X - 15728		0.193984	1.26048e-45	9.37798e-44	5742
Dysosmobacter sp001916835	ursodeoxycholate	Secondary Bile Acid Metabolism	-0.193608	1.87825e-45	1.37774e-43	5742
Intestinimonas massiliensis	4-ethylcatechol sulfate	Benzoate Metabolism	0.193168	2.99014e-45	2.14431e-43	5742
ER4 sp900317525	X - 18935		0.28157	3.00566e-45	2.14431e-43	2616
ER4 sp900317525	hippurate	Benzoate Metabolism	0.190864	3.36317e-44	2.36694e-42	5742
ER4 sp900317525	X - 23997		0.190122	7.28173e-44	5.05643e-42	5742
Intestinimonas massiliensis	X - 23662		-0.189371	1.58594e-43	1.08679e-41	5742
Intestinimonas massiliensis	lithocholate sulfate (1)	Secondary Bile Acid Metabolism	0.188645	3.35702e-43	2.27056e-41	5742
ER4 sp900317525	X - 13729		0.187601	9.80415e-43	6.54616e-41	5742
Dysosmobacter sp001916835	5-hydroxyindole sulfate	Tryptophan Metabolism	0.185997	5.0325e-42	3.31763e-40	5742
ER4 sp900317525	dimethyl sulfone	Chemical	0.184929	1.48396e-41	9.66058e-40	5742
Dysosmobacter sp001916835	X - 21733		0.18185	3.22542e-40	2.07382e-38	5742
Dysosmobacter sp001916835	11beta-hydroxyetiocholanolone glucuronide*	Androgenic Steroids	0.181311	5.49833e-40	3.49211e-38	5742
Dysosmobacter sp001916835	glycoursodeoxycholate	Secondary Bile Acid Metabolism	-0.180625	1.08065e-39	6.78076e-38	5742
Intestinimonas massiliensis	X - 18901		0.179269	4.08367e-39	2.53188e-37	5742
Intestinimonas massiliensis	3-phenylpropionate (hydrocinnamate)	Benzoate Metabolism	0.178168	1.19286e-38	7.30873e-37	5742
Dysosmobacter sp001916835	phenylacetylglutamate	Acetylated Peptides	0.176523	5.8318e-38	3.53163e-36	5742
Intestinimonas massiliensis	2-piperidinone	Food Component/Plant	-0.176473	6.11938e-38	3.66319e-36	5742
ER4 sp900317525	4-ethylcatechol sulfate	Benzoate Metabolism	0.176203	7.93369e-38	4.6953e-36	5742
Intestinimonas massiliensis	cinnamoylglycine	Food Component/Plant	0.175381	1.74045e-37	1.01846e-35	5742
Dysosmobacter sp001916835	5alpha-androstan-3beta,17alpha-diol disulfate	Androgenic Steroids	0.174349	4.6462e-37	2.6886e-35	5742
ER4 sp900317525	X - 24531		0.251612	3.45577e-36	1.97776e-34	2616
ER4 sp900317525	p-cresol glucuronide*	Tyrosine Metabolism	0.172064	3.99341e-36	2.26062e-34	5742
Dysosmobacter sp001916835	X - 18901		0.171581	6.26734e-36	3.50971e-34	5742
Intestinimonas massiliensis	X - 24531		0.24822	3.10389e-35	1.71969e-33	2616
ER4 sp900317525	X - 16124		0.169225	5.54684e-35	3.04084e-33	5742
Dysosmobacter sp001916835	L-urobilin	Hemoglobin and Porphyrin Metabolism	0.167538	2.59479e-34	1.40767e-32	5742
ER4 sp900317525	X - 21733		0.166903	4.61537e-34	2.47803e-32	5742
ER4 sp900317525	X - 21842		0.166155	9.07504e-34	4.82274e-32	5742
Intestinimonas massiliensis	5alpha-pregnan-3beta,20alpha-diol monosulfate (2)	Progestin Steroids	0.16545	1.71118e-33	9.00185e-32	5742
ER4 sp900317525	phenol sulfate	Tyrosine Metabolism	-0.164016	6.16052e-33	3.2084e-31	5742
ER4 sp900317525	imidazole propionate	Histidine Metabolism	-0.163722	8.00028e-33	4.12529e-31	5742
Dysosmobacter sp001916835	4-hydroxycoumarin	Drug - Cardiovascular	0.16328	1.18332e-32	6.04187e-31	5742
Streptococcus sp001556435	X - 11850		-0.16281	1.79381e-32	9.07005e-31	5742
ER4 sp900317525	indole-3-carboxylate	Tryptophan Metabolism	0.162009	3.6293e-32	1.81744e-30	5742
Dysosmobacter sp001916835	branched chain 14:0 dicarboxylic acid**	Fatty Acid, Dicarboxylate	0.161572	5.32533e-32	2.64136e-30	5742
Streptococcus sp001556435	X - 12216		-0.161541	5.46975e-32	2.6874e-30	5742
ER4 sp900317525	lithocholate sulfate (1)	Secondary Bile Acid Metabolism	0.1608	1.04507e-31	5.08668e-30	5742
Intestinimonas massiliensis	X - 21733		0.160647	1.19341e-31	5.7549e-30	5742
Dysosmobacter sp001916835	X - 25503		0.158629	6.83479e-31	3.26565e-29	5742
ER4 sp900317525	taurolithocholate 3-sulfate	Secondary Bile Acid Metabolism	0.157935	1.23882e-30	5.86527e-29	5742
ER4 sp900317525	X - 21286		0.157771	1.42602e-30	6.69072e-29	5742
ER4 sp900317525	5alpha-pregnan-3beta,20alpha-diol monosulfate (2)	Progestin Steroids	0.157543	1.73149e-30	8.05143e-29	5742
Streptococcus sp001556435	X - 11843		-0.156728	3.46302e-30	1.59605e-28	5742
Dysosmobacter sp001916835	X - 13729		0.156634	3.75063e-30	1.71345e-28	5742
Intestinimonas massiliensis	4-methylguaiacol sulfate	Benzoate Metabolism	0.156578	3.93537e-30	1.78221e-28	5742
Dysosmobacter sp001916835	X - 11315		0.156018	6.3186e-30	2.83683e-28	5742
ER4 sp900317525	5-hydroxyindole sulfate	Tryptophan Metabolism	0.156005	6.39074e-30	2.8447e-28	5742
Dysosmobacter sp001916835	X - 21286		0.155203	1.25492e-29	5.53868e-28	5742
Intestinimonas massiliensis	dimethyl sulfone	Chemical	0.153676	4.49473e-29	1.9671e-27	5742
ER4 sp900317525	X - 11299		0.153225	6.53713e-29	2.81712e-27	5742
ER4 sp900317525	indoleacetate	Tryptophan Metabolism	0.153224	6.54515e-29	2.81712e-27	5742
Intestinimonas massiliensis	X - 24795		-0.152963	8.12226e-29	3.46727e-27	5742
Intestinimonas massiliensis	4-methylcatechol sulfate	Benzoate Metabolism	0.151992	1.80844e-28	7.6572e-27	5742
Dysosmobacter sp001916835	cotinine N-oxide	Tobacco Metabolite	-0.151895	1.95873e-28	8.22665e-27	5742
Intestinimonas massiliensis	11beta-hydroxyetiocholanolone glucuronide*	Androgenic Steroids	0.150377	6.77266e-28	2.82176e-26	5742
Intestinimonas massiliensis	3-hydroxy-2-ethylpropionate	Leucine, Isoleucine and Valine Metabolism	0.15028	7.32715e-28	3.02855e-26	5742
Dysosmobacter sp001916835	3-hydroxycotinine glucuronide	Tobacco Metabolite	-0.149647	1.22427e-27	5.02046e-26	5742
Dysosmobacter sp001916835	X - 25523		0.149056	1.97193e-27	8.02328e-26	5742
Intestinimonas massiliensis	L-urobilin	Hemoglobin and Porphyrin Metabolism	0.148684	2.66054e-27	1.07412e-25	5742
Intestinimonas massiliensis	taurolithocholate 3-sulfate	Secondary Bile Acid Metabolism	0.14855	2.96141e-27	1.18639e-25	5742
Dysosmobacter sp001916835	phenylacetylcarnitine	Acetylated Peptides	0.147624	6.21338e-27	2.47017e-25	5742
Streptococcus sp001556435	X - 12013		-0.147534	6.67921e-27	2.63525e-25	5742
ER4 sp900317525	X - 12306		0.147503	6.84165e-27	2.67904e-25	5742
Intestinimonas massiliensis	4-hydroxycoumarin	Drug - Cardiovascular	0.147384	7.52202e-27	2.92348e-25	5742
Streptococcus sp001556435	imidazole propionate	Histidine Metabolism	0.14722	8.57403e-27	3.30767e-25	5742
Streptococcus sp001556435	X - 12261		-0.146515	1.50027e-26	5.74515e-25	5742
Dysosmobacter sp001916835	X - 12306		0.145927	2.38651e-26	9.07223e-25	5742
Dysosmobacter sp001916835	3-carboxy-4-methyl-5-pentyl-2-furanpropionate (3-CMPFP)**	Fatty Acid, Dicarboxylate	0.145857	2.52272e-26	9.52054e-25	5742
Intestinimonas massiliensis	branched chain 14:0 dicarboxylic acid**	Fatty Acid, Dicarboxylate	0.14572	2.80894e-26	1.04493e-24	5742
Streptococcus sp001556435	omeprazole	Drug - Gastrointestinal	0.145723	2.80316e-26	1.04493e-24	5742
Intestinimonas massiliensis	3-(3-hydroxyphenyl)propionate	Benzoate Metabolism	-0.145445	3.48712e-26	1.28801e-24	5742
Dysosmobacter sp001916835	hydroxy-CMPF*	Fatty Acid, Dicarboxylate	0.144121	9.81888e-26	3.60118e-24	5742
Streptococcus sp001556435	X - 22509		-0.143874	1.18936e-25	4.33161e-24	5742
Dysosmobacter sp001916835	X - 23662		-0.143752	1.30805e-25	4.7308e-24	5742
Streptococcus sp001556435	X - 17354		-0.143455	1.6467e-25	5.91449e-24	5742
Streptococcus sp001556435	phenylacetylglutamine	Acetylated Peptides	-0.142612	3.15709e-25	1.12617e-23	5742
Dysosmobacter sp001916835	perfluorooctanesulfonate (PFOS)	Chemical	0.142402	3.71198e-25	1.3151e-23	5742
Intestinimonas massiliensis	X - 15461		-0.141923	5.35832e-25	1.88555e-23	5742
Dysosmobacter sp001916835	hydroxycotinine	Tobacco Metabolite	-0.141718	6.26895e-25	2.19119e-23	5742
Intestinimonas massiliensis	X - 12816		0.141678	6.46414e-25	2.24435e-23	5742
Dysosmobacter sp001916835	1-palmitoyl-2-palmitoleoyl-GPC (16:0/16:1)*	Phosphatidylcholine (PC)	-0.141359	8.24491e-25	2.84367e-23	5742
ER4 sp900317525	X - 12544		0.140763	1.29789e-24	4.44699e-23	5742
Intestinimonas massiliensis	X - 11299		0.140694	1.36845e-24	4.6581e-23	5742
Streptococcus sp001556435	p-cresol sulfate	Benzoate Metabolism	-0.140645	1.42049e-24	4.80384e-23	5742
ER4 sp900317525	3-(3-hydroxyphenyl)propionate	Benzoate Metabolism	-0.140541	1.53619e-24	5.16161e-23	5742
Intestinimonas massiliensis	indoleacetate	Tryptophan Metabolism	0.139201	4.22493e-24	1.41048e-22	5742
Streptococcus sp001556435	phenylacetylglutamate	Acetylated Peptides	-0.139174	4.31217e-24	1.43043e-22	5742
ER4 sp900317525	carotene diol (2)	Vitamin A Metabolism	0.138813	5.64904e-24	1.86204e-22	5742
Intestinimonas massiliensis	5alpha-pregnan-3beta,20alpha-diol disulfate	Progestin Steroids	0.138638	6.44142e-24	2.10987e-22	5742
ER4 sp900317525	beta-cryptoxanthin	Vitamin A Metabolism	0.138259	8.54899e-24	2.7827e-22	5742
Dysosmobacter sp001916835	carotene diol (2)	Vitamin A Metabolism	0.137432	1.58126e-23	5.11503e-22	5742
Intestinimonas massiliensis	indolin-2-one	Food Component/Plant	0.137337	1.69618e-23	5.4529e-22	5742
Intestinimonas massiliensis	X - 22162		-0.137228	1.83872e-23	5.87487e-22	5742
ER4 sp900317525	isobutyrylcarnitine (C4)	Leucine, Isoleucine and Valine Metabolism	0.136562	3.00693e-23	9.54884e-22	5742
ER4 sp900317525	pregnanediol-3-glucuronide	Progestin Steroids	0.136115	4.17648e-23	1.31825e-21	5742
Intestinimonas massiliensis	octadecanedioate (C18-DC)	Fatty Acid, Dicarboxylate	0.135905	4.87458e-23	1.52933e-21	5742
ER4 sp900317525	deoxycholate	Secondary Bile Acid Metabolism	-0.135432	6.88949e-23	2.14853e-21	5742
Dysosmobacter sp001916835	1-palmitoyl-2-oleoyl-GPC (16:0/18:1)	Phosphatidylcholine (PC)	-0.13531	7.52718e-23	2.33342e-21	5742
ER4 sp900317525	indolin-2-one	Food Component/Plant	0.13521	8.10059e-23	2.49632e-21	5742
Intestinimonas massiliensis	pregnanediol-3-glucuronide	Progestin Steroids	0.135183	8.26065e-23	2.53067e-21	5742
Intestinimonas massiliensis	glycolithocholate sulfate*	Secondary Bile Acid Metabolism	0.134113	1.79681e-22	5.47238e-21	5742
Dysosmobacter sp001916835	norcotinine	Tobacco Metabolite	-0.133631	2.54372e-22	7.70215e-21	5742
Dysosmobacter sp001916835	X - 12126		0.13357	2.65832e-22	8.00263e-21	5742
ER4 sp900317525	indolepropionate	Tryptophan Metabolism	0.133369	3.07228e-22	9.19564e-21	5742
Dysosmobacter sp001916835	1H-indole-7-acetic acid	Bacterial/Fungal	0.194966	4.07952e-22	1.20885e-20	2616
Streptococcus sp001556435	X - 12126		-0.132972	4.08522e-22	1.20885e-20	5742
Dysosmobacter sp001916835	indolin-2-one	Food Component/Plant	0.132286	6.67169e-22	1.96306e-20	5742
ER4 sp900317525	4-hydroxychlorothalonil	Chemical	0.13174	9.83733e-22	2.87825e-20	5742
Streptococcus sp001556435	phenylacetate	Phenylalanine Metabolism	-0.131292	1.35171e-21	3.9328e-20	5742
ER4 sp900317525	3-methylcytidine	Pyrimidine Metabolism, Cytidine containing	-0.130433	2.47709e-21	7.16704e-20	5742
Streptococcus sp001556435	3-phenylpropionate (hydrocinnamate)	Benzoate Metabolism	-0.130156	3.00845e-21	8.65636e-20	5742
ER4 sp900317525	5alpha-pregnan-3beta,20alpha-diol disulfate	Progestin Steroids	0.129874	3.66582e-21	1.04899e-19	5742
Dysosmobacter sp001916835	indoleacetate	Tryptophan Metabolism	0.129564	4.55287e-21	1.2957e-19	5742
Intestinimonas massiliensis	glycoursodeoxycholic acid sulfate (1)	Secondary Bile Acid Metabolism	-0.12914	6.11631e-21	1.73118e-19	5742
Intestinimonas massiliensis	3-hydroxy-2-methylpyridine sulfate	Chemical	0.129129	6.16668e-21	1.736e-19	5742
ER4 sp900317525	octadecanedioate (C18-DC)	Fatty Acid, Dicarboxylate	0.128322	1.07893e-20	3.02102e-19	5742
Intestinimonas massiliensis	glycoursodeoxycholate	Secondary Bile Acid Metabolism	-0.127082	2.53291e-20	7.05422e-19	5742
Dysosmobacter sp001916835	X - 18935		0.186386	2.56309e-20	7.10031e-19	2616
Dysosmobacter sp001916835	3-carboxy-4-methyl-5-propyl-2-furanpropanoate (CMPF)	Fatty Acid, Dicarboxylate	0.126729	3.22493e-20	8.88648e-19	5742
Intestinimonas massiliensis	X - 21442		0.126403	4.02661e-20	1.10372e-18	5742
Intestinimonas massiliensis	3b-hydroxy-5-cholenoic acid	Secondary Bile Acid Metabolism	0.1257	6.48878e-20	1.7693e-18	5742
ER4 sp900317525	X - 24795		-0.125391	7.9996e-20	2.15865e-18	5742
Dysosmobacter sp001916835	isobutyrylcarnitine (C4)	Leucine, Isoleucine and Valine Metabolism	0.125397	7.96661e-20	2.15865e-18	5742
Dysosmobacter sp001916835	imidazole propionate	Histidine Metabolism	-0.124796	1.19454e-19	3.20678e-18	5742
Streptococcus sp001556435	cinnamoylglycine	Food Component/Plant	-0.124745	1.23598e-19	3.30103e-18	5742
Dysosmobacter sp001916835	X - 24531		0.182166	1.82836e-19	4.85821e-18	2616
Dysosmobacter sp001916835	2,6-dihydroxybenzoic acid	Drug - Topical Agents	0.124008	2.02491e-19	5.35316e-18	5742
Dysosmobacter sp001916835	beta-cryptoxanthin	Vitamin A Metabolism	0.123915	2.15492e-19	5.66809e-18	5742
ER4 sp900317525	heptanoate (7:0)	Medium Chain Fatty Acid	0.123877	2.21031e-19	5.78457e-18	5742
ER4 sp900317525	X - 17357		-0.123647	2.57594e-19	6.70775e-18	5742
ER4 sp900317525	X - 15461		-0.123443	2.95118e-19	7.64664e-18	5742
Dysosmobacter sp001916835	X - 17301		-0.138679	3.20349e-19	8.2593e-18	4502
Dysosmobacter sp001916835	X - 11843		0.123301	3.2424e-19	8.31842e-18	5742
Dysosmobacter sp001916835	X - 24475		0.123059	3.80705e-19	9.71916e-18	5742
Intestinimonas massiliensis	4-hydroxychlorothalonil	Chemical	0.122817	4.47089e-19	1.13582e-17	5742
Dysosmobacter sp001916835	X - 11850		0.122515	5.45673e-19	1.37955e-17	5742
ER4 sp900317525	4-acetylcatechol sulfate (1)	Food Component/Plant	0.122287	6.34325e-19	1.59592e-17	5742
Intestinimonas massiliensis	3-hydroxyhippurate	Benzoate Metabolism	-0.122237	6.55393e-19	1.641e-17	5742
ER4 sp900317525	tauroursodeoxycholate	Secondary Bile Acid Metabolism	-0.122181	6.80053e-19	1.6946e-17	5742
Dysosmobacter sp001916835	ergothioneine	Food Component/Plant	0.121751	9.01796e-19	2.23645e-17	5742
ER4 sp900317525	N,N-dimethylalanine	Alanine and Aspartate Metabolism	0.12163	9.76522e-19	2.4103e-17	5742
Dysosmobacter sp001916835	carotene diol (1)	Vitamin A Metabolism	0.121448	1.09978e-18	2.69846e-17	5742
Streptococcus sp001556435	p-cresol glucuronide*	Tyrosine Metabolism	-0.121443	1.10363e-18	2.69846e-17	5742
Intestinimonas massiliensis	isoursodeoxycholate	Secondary Bile Acid Metabolism	-0.121093	1.38723e-18	3.37603e-17	5742
Dysosmobacter sp001916835	5-hydroxyhexanoate	Fatty Acid, Monohydroxy	0.120921	1.55136e-18	3.7579e-17	5742
ER4 sp900317525	benzoylcarnitine*	Chemical	0.14707	1.78262e-18	4.29808e-17	3856
ER4 sp900317525	carotene diol (1)	Vitamin A Metabolism	0.120668	1.8285e-18	4.38839e-17	5742
ER4 sp900317525	hydroxy-CMPF*	Fatty Acid, Dicarboxylate	0.120619	1.88823e-18	4.51097e-17	5742
Intestinimonas massiliensis	3-methylcytidine	Pyrimidine Metabolism, Cytidine containing	-0.120403	2.17228e-18	5.16587e-17	5742
ER4 sp900317525	glutarate (C5-DC)	Fatty Acid, Dicarboxylate	-0.120018	2.7875e-18	6.59878e-17	5742
Streptococcus sp001556435	5alpha-pregnan-3beta,20alpha-diol disulfate	Progestin Steroids	-0.119981	2.85496e-18	6.72789e-17	5742
Intestinimonas massiliensis	3-hydroxyhippurate sulfate	Benzoate Metabolism	-0.119437	4.05398e-18	9.51042e-17	5742
Dysosmobacter sp001916835	7-methylguanine	Purine Metabolism, Guanine containing	-0.119091	5.06386e-18	1.18263e-16	5742
Dysosmobacter sp001916835	1-palmitoyl-2-arachidonoyl-GPI (16:0/20:4)*	Phosphatidylinositol (PI)	-0.118783	6.16543e-18	1.43346e-16	5742
Dysosmobacter sp001916835	X - 21842		0.118068	9.72795e-18	2.2517e-16	5742
Intestinimonas massiliensis	X - 24410		-0.172673	1.27984e-17	2.94265e-16	2616
Streptococcus sp001556435	5alpha-pregnan-3beta,20alpha-diol monosulfate (2)	Progestin Steroids	-0.117632	1.28261e-17	2.94265e-16	5742
Dysosmobacter sp001916835	cotinine	Tobacco Metabolite	-0.117413	1.47354e-17	3.36587e-16	5742
Dysosmobacter sp001916835	X - 11299		0.117356	1.52789e-17	3.47477e-16	5742
Dysosmobacter sp001916835	1-stearoyl-2-oleoyl-GPC (18:0/18:1)	Phosphatidylcholine (PC)	-0.117148	1.74168e-17	3.94378e-16	5742
Streptococcus sp001556435	X - 25420		0.116695	2.31741e-17	5.2247e-16	5742
Intestinimonas massiliensis	X - 25503		0.116544	2.5474e-17	5.71847e-16	5742
Intestinimonas massiliensis	glutarate (C5-DC)	Fatty Acid, Dicarboxylate	-0.116488	2.63798e-17	5.8964e-16	5742
ER4 sp900317525	3-hydroxy-2-methylpyridine sulfate	Chemical	0.116164	3.23211e-17	7.19351e-16	5742
Dysosmobacter sp001916835	hippurate	Benzoate Metabolism	0.115886	3.84675e-17	8.52505e-16	5742
Dysosmobacter sp001916835	3-methylcytidine	Pyrimidine Metabolism, Cytidine containing	-0.115661	4.42603e-17	9.76727e-16	5742
Intestinimonas massiliensis	isobutyrylcarnitine (C4)	Leucine, Isoleucine and Valine Metabolism	0.114948	6.89095e-17	1.51426e-15	5742
Streptococcus sp001556435	octadecanedioate (C18-DC)	Fatty Acid, Dicarboxylate	-0.114925	6.98978e-17	1.52953e-15	5742
ER4 sp900317525	3-hydroxy-2-ethylpropionate	Leucine, Isoleucine and Valine Metabolism	0.114857	7.28944e-17	1.58843e-15	5742
ER4 sp900317525	2-piperidinone	Food Component/Plant	-0.114729	7.88801e-17	1.7117e-15	5742
Dysosmobacter sp001916835	1-palmitoyl-2-oleoyl-GPE (16:0/18:1)	Phosphatidylethanolamine (PE)	-0.114542	8.85565e-17	1.9137e-15	5742
ER4 sp900317525	octadecanedioylcarnitine (C18-DC)*	Fatty Acid Metabolism (Acyl Carnitine, Dicarboxylate)	0.114327	1.01046e-16	2.17458e-15	5742
Intestinimonas massiliensis	X - 17612		0.155013	1.16121e-16	2.48872e-15	3126
Intestinimonas massiliensis	imidazole propionate	Histidine Metabolism	-0.113868	1.34026e-16	2.86068e-15	5742
ER4 sp900317525	X - 25523		0.112993	2.2866e-16	4.86067e-15	5742
Streptococcus sp001556435	X - 11299		-0.112936	2.36758e-16	5.01234e-15	5742
Intestinimonas massiliensis	X - 23587		-0.11274	2.66766e-16	5.62478e-15	5742
ER4 sp900317525	1-palmitoyl-2-palmitoleoyl-GPC (16:0/16:1)*	Phosphatidylcholine (PC)	-0.112544	3.00412e-16	6.30866e-15	5742
ER4 sp900317525	deoxycholic acid 12-sulfate*	Secondary Bile Acid Metabolism	-0.112486	3.11055e-16	6.50593e-15	5742
Streptococcus sp001556435	X - 23662		0.11222	3.65357e-16	7.61111e-15	5742
Dysosmobacter sp001916835	tauroursodeoxycholate	Secondary Bile Acid Metabolism	-0.112005	4.16183e-16	8.63539e-15	5742
Streptococcus sp001556435	L-urobilin	Hemoglobin and Porphyrin Metabolism	-0.111783	4.75696e-16	9.83105e-15	5742
Streptococcus sp001556435	3-hydroxy-2-ethylpropionate	Leucine, Isoleucine and Valine Metabolism	-0.111552	5.46418e-16	1.1248e-14	5742
Intestinimonas massiliensis	dodecanedioate (C12-DC)	Fatty Acid, Dicarboxylate	0.111487	5.68396e-16	1.16544e-14	5742
ER4 sp900317525	glycodeoxycholate	Secondary Bile Acid Metabolism	-0.111431	5.87674e-16	1.20024e-14	5742
Streptococcus sp001556435	ursodeoxycholate	Secondary Bile Acid Metabolism	0.110992	7.64203e-16	1.55467e-14	5742
Dysosmobacter sp001916835	deoxycholate	Secondary Bile Acid Metabolism	-0.110924	7.96171e-16	1.61341e-14	5742
ER4 sp900317525	perfluorooctanesulfonate (PFOS)	Chemical	0.110903	8.06242e-16	1.62748e-14	5742
ER4 sp900317525	3-hydroxypyridine sulfate	Chemical	0.110516	1.01563e-15	2.04225e-14	5742
ER4 sp900317525	2-acetamidophenol sulfate	Food Component/Plant	0.110056	1.33427e-15	2.67265e-14	5742
Dysosmobacter sp001916835	methylnaphthyl sulfate (2)*	Chemical	-0.110018	1.36457e-15	2.72287e-14	5742
Intestinimonas massiliensis	gamma-glutamylglutamate	Gamma-glutamyl Amino Acid	-0.109565	1.78361e-15	3.54543e-14	5742
Dysosmobacter sp001916835	X - 16124		0.109115	2.32582e-15	4.60565e-14	5742
ER4 sp900317525	4-oxo-retinoic acid	Vitamin A Metabolism	0.109067	2.39128e-15	4.71735e-14	5742
Streptococcus sp001556435	X - 23997		-0.108413	3.50774e-15	6.89371e-14	5742
ER4 sp900317525	catechol sulfate	Benzoate Metabolism	0.108161	4.06439e-15	7.95764e-14	5742
ER4 sp900317525	epiandrosterone sulfate	Androgenic Steroids	0.108143	4.10517e-15	8.00739e-14	5742
Dysosmobacter sp001916835	X - 25524		0.157706	6.44505e-15	1.25246e-13	2616
Streptococcus sp001556435	pregnanediol-3-glucuronide	Progestin Steroids	-0.106891	8.48013e-15	1.6418e-13	5742
Dysosmobacter sp001916835	3-methyladipate	Fatty Acid, Dicarboxylate	0.106805	8.90975e-15	1.71859e-13	5742
Dysosmobacter sp001916835	X - 26111		0.106743	9.23143e-15	1.77407e-13	5742
Intestinimonas massiliensis	heptanoate (7:0)	Medium Chain Fatty Acid	0.106622	9.89565e-15	1.89473e-13	5742
Streptococcus sp001556435	X - 13729		-0.106601	1.00192e-14	1.91136e-13	5742
Dysosmobacter sp001916835	X - 12013		0.106559	1.02599e-14	1.95014e-13	5742
Dysosmobacter sp001916835	1-palmitoleoyl-GPC (16:1)*	Lysophospholipid	-0.106367	1.14574e-14	2.16982e-13	5742
ER4 sp900317525	hydroxycotinine	Tobacco Metabolite	-0.106219	1.24704e-14	2.35311e-13	5742
Dysosmobacter sp001916835	X - 12544		0.106183	1.27272e-14	2.3929e-13	5742
Streptococcus sp001556435	phenylacetylcarnitine	Acetylated Peptides	-0.105719	1.6586e-14	3.1072e-13	5742
Dysosmobacter sp001916835	carotene diol (3)	Vitamin A Metabolism	0.105647	1.7278e-14	3.22523e-13	5742
Dysosmobacter sp001916835	1-palmitoyl-2-oleoyl-GPI (16:0/18:1)*	Phosphatidylinositol (PI)	-0.105545	1.83154e-14	3.40667e-13	5742
ER4 sp900317525	3-hydroxycotinine glucuronide	Tobacco Metabolite	-0.105178	2.25485e-14	4.1791e-13	5742
Dysosmobacter sp001916835	taurolithocholate 3-sulfate	Secondary Bile Acid Metabolism	0.105067	2.40187e-14	4.43579e-13	5742
Intestinimonas massiliensis	5-hydroxyindole sulfate	Tryptophan Metabolism	0.104919	2.61138e-14	4.80568e-13	5742
Dysosmobacter sp001916835	4-methoxyphenol sulfate	Tyrosine Metabolism	0.104789	2.81045e-14	5.15382e-13	5742
Streptococcus sp001556435	5-hydroxyhexanoate	Fatty Acid, Monohydroxy	-0.104624	3.08537e-14	5.63812e-13	5742
Streptococcus sp001556435	X - 26111		-0.104359	3.58106e-14	6.52104e-13	5742
Streptococcus sp001556435	3-(3-hydroxyphenyl)propionate	Benzoate Metabolism	0.104238	3.83313e-14	6.95573e-13	5742
ER4 sp900317525	7-alpha-hydroxy-3-oxo-4-cholestenoate (7-Hoca)	Sterol	-0.104213	3.88597e-14	7.02713e-13	5742
Dysosmobacter sp001916835	2-ethylphenylsulfate	Benzoate Metabolism	-0.104151	4.02391e-14	7.25139e-13	5742
ER4 sp900317525	3-methyladipate	Fatty Acid, Dicarboxylate	0.104078	4.19303e-14	7.5301e-13	5742
ER4 sp900317525	etiocholanolone glucuronide	Androgenic Steroids	0.103996	4.39121e-14	7.85891e-13	5742
Intestinimonas massiliensis	chenodeoxycholic acid sulfate (1)	Primary Bile Acid Metabolism	0.152581	4.75354e-14	8.47823e-13	2616
ER4 sp900317525	cotinine N-oxide	Tobacco Metabolite	-0.103828	4.82434e-14	8.57514e-13	5742
ER4 sp900317525	1-palmitoyl-2-oleoyl-GPC (16:0/18:1)	Phosphatidylcholine (PC)	-0.103735	5.08032e-14	8.99943e-13	5742
ER4 sp900317525	carotene diol (3)	Vitamin A Metabolism	0.103578	5.54581e-14	9.7907e-13	5742
Dysosmobacter sp001916835	9,10-DiHOME	Fatty Acid, Dihydroxy	0.10347	5.89053e-14	1.03641e-12	5742
Dysosmobacter sp001916835	2-naphthol sulfate	Chemical	-0.102786	8.61218e-14	1.51018e-12	5742
Intestinimonas massiliensis	N,N-dimethylalanine	Alanine and Aspartate Metabolism	0.102738	8.84698e-14	1.54614e-12	5742
Streptococcus sp001556435	4-ethylcatechol sulfate	Benzoate Metabolism	-0.102608	9.5041e-14	1.65543e-12	5742
Dysosmobacter sp001916835	X - 15503		0.102288	1.13436e-13	1.96926e-12	5742
ER4 sp900317525	X - 11483		0.102053	1.29107e-13	2.23384e-12	5742
ER4 sp900317525	glycyrrhetinate	Food Component/Plant	0.101797	1.48626e-13	2.56306e-12	5742
ER4 sp900317525	phenol glucuronide	Tyrosine Metabolism	-0.101345	1.90313e-13	3.27112e-12	5742
ER4 sp900317525	1-stearoyl-2-oleoyl-GPC (18:0/18:1)	Phosphatidylcholine (PC)	-0.101222	2.03552e-13	3.48716e-12	5742
Dysosmobacter sp001916835	indolepropionate	Tryptophan Metabolism	0.101117	2.15502e-13	3.67979e-12	5742
ER4 sp900317525	X - 26111		0.101047	2.23911e-13	3.81088e-12	5742
Dysosmobacter sp001916835	6-hydroxyindole sulfate	Chemical	0.100922	2.39598e-13	4.06459e-12	5742
Intestinimonas massiliensis	4-acetaminophen sulfate	Drug - Analgesics, Anesthetics	0.100866	2.47092e-13	4.17811e-12	5742
Dysosmobacter sp001916835	1-palmitoleoylglycerol (16:1)*	Monoacylglycerol	-0.100654	2.77272e-13	4.67324e-12	5742
Dysosmobacter sp001916835	4-oxo-retinoic acid	Vitamin A Metabolism	0.100552	2.92957e-13	4.92168e-12	5742
Dysosmobacter sp001916835	dimethyl sulfone	Chemical	0.100132	3.67592e-13	6.15569e-12	5742
Dysosmobacter sp001916835	X - 11858		0.099961	4.03193e-13	6.73022e-12	5742
ER4 sp900317525	norcotinine	Tobacco Metabolite	-0.0997029	4.63291e-13	7.70869e-12	5742
Dysosmobacter sp001916835	N-methyltaurine	Methionine, Cysteine, SAM and Taurine Metabolism	0.0993882	5.48513e-13	9.09764e-12	5742
ER4 sp900317525	1-palmitoyl-2-arachidonoyl-GPI (16:0/20:4)*	Phosphatidylinositol (PI)	-0.0993788	5.51295e-13	9.11474e-12	5742
Dysosmobacter sp001916835	argininate*	Urea cycle; Arginine and Proline Metabolism	0.0993374	5.63648e-13	9.2895e-12	5742
Dysosmobacter sp001916835	deoxycholic acid 12-sulfate*	Secondary Bile Acid Metabolism	-0.0990319	6.63664e-13	1.09034e-11	5742
ER4 sp900317525	sphingomyelin (d18:2/24:2)*	Sphingomyelins	0.0986104	8.30771e-13	1.36058e-11	5742
Intestinimonas massiliensis	X - 26119		0.21278	9.29013e-13	1.51671e-11	1240
ER4 sp900317525	X - 17351		0.0980631	1.11044e-12	1.80162e-11	5742
Dysosmobacter sp001916835	1-stearoyl-2-oleoyl-GPE (18:0/18:1)	Phosphatidylethanolamine (PE)	-0.0980676	1.10784e-12	1.80162e-11	5742
Dysosmobacter sp001916835	1-(1-enyl-palmitoyl)-2-linoleoyl-GPC (P-16:0/18:2)*	Plasmalogen	0.097648	1.38239e-12	2.23587e-11	5742
Streptococcus sp001556435	X - 25503		-0.0975598	1.44809e-12	2.33488e-11	5742
Dysosmobacter sp001916835	ginkgolic acid C15:1	Food Component/Plant	0.0975528	1.45344e-12	2.33627e-11	5742
Dysosmobacter sp001916835	3-acetylphenol sulfate	Chemical	-0.097432	1.54876e-12	2.48183e-11	5742
Streptococcus sp001556435	epiandrosterone sulfate	Androgenic Steroids	-0.0974249	1.55451e-12	2.4834e-11	5742
Dysosmobacter sp001916835	(2,4 or 2,5)-dimethylphenol sulfate	Food Component/Plant	-0.0973253	1.63794e-12	2.60868e-11	5742
ER4 sp900317525	X - 24410		-0.143007	1.65996e-12	2.6357e-11	2616
ER4 sp900317525	Urolithin B glucuronide	Bacterial/Fungal	0.142808	1.78314e-12	2.80831e-11	2616
ER4 sp900317525	X - 12726		0.0971558	1.79024e-12	2.80831e-11	5742
Dysosmobacter sp001916835	1-stearoyl-2-arachidonoyl-GPI (18:0/20:4)	Phosphatidylinositol (PI)	-0.0971632	1.7833e-12	2.80831e-11	5742
Dysosmobacter sp001916835	S-methylmethionine	Methionine, Cysteine, SAM and Taurine Metabolism	0.0971594	1.78683e-12	2.80831e-11	5742
Streptococcus sp001556435	X - 12740		0.0970764	1.86631e-12	2.91884e-11	5742
ER4 sp900317525	X - 12283		0.0965996	2.39392e-12	3.72451e-11	5742
ER4 sp900317525	1-stearoyl-2-oleoyl-GPE (18:0/18:1)	Phosphatidylethanolamine (PE)	-0.0965982	2.39576e-12	3.72451e-11	5742
ER4 sp900317525	X - 12543		-0.141496	2.847e-12	4.41286e-11	2616
ER4 sp900317525	X - 24411		-0.130402	3.43115e-12	5.30251e-11	3126
Dysosmobacter sp001916835	1-arachidonoyl-GPE (20:4n6)*	Lysophospholipid	-0.0957768	3.66879e-12	5.65297e-11	5742
Dysosmobacter sp001916835	3-(3-hydroxyphenyl)propionate	Benzoate Metabolism	-0.0953216	4.63893e-12	7.12672e-11	5742
ER4 sp900317525	S-methylmethionine	Methionine, Cysteine, SAM and Taurine Metabolism	0.0951377	5.0987e-12	7.81001e-11	5742
ER4 sp900317525	N-acetyl-cadaverine	Lysine Metabolism	-0.139783	5.21283e-12	7.96142e-11	2616
Dysosmobacter sp001916835	1-stearoyl-2-arachidonoyl-GPE (18:0/20:4)	Phosphatidylethanolamine (PE)	-0.0950755	5.26402e-12	8.01609e-11	5742
ER4 sp900317525	X - 25520		0.0943965	7.44803e-12	1.13088e-10	5742
ER4 sp900317525	alpha-hydroxycaproate	Fatty Acid, Monohydroxy	-0.138593	7.89993e-12	1.19601e-10	2616
ER4 sp900317525	glycolithocholate sulfate*	Secondary Bile Acid Metabolism	0.0940909	8.70056e-12	1.3116e-10	5742
Dysosmobacter sp001916835	X - 17438		0.0940879	8.71379e-12	1.3116e-10	5742
ER4 sp900317525	N-methyltaurine	Methionine, Cysteine, SAM and Taurine Metabolism	0.0940427	8.91616e-12	1.33819e-10	5742
Streptococcus sp001556435	X - 15728		-0.0939617	9.28992e-12	1.39028e-10	5742
Dysosmobacter sp001916835	X - 24795		-0.0938469	9.84632e-12	1.46933e-10	5742
Dysosmobacter sp001916835	12,13-DiHOME	Fatty Acid, Dihydroxy	0.0938311	9.92555e-12	1.47692e-10	5742
Dysosmobacter sp001916835	2-hydroxydecanoate	Fatty Acid, Monohydroxy	0.0936217	1.10347e-11	1.63728e-10	5742
ER4 sp900317525	3-hydroxyhippurate	Benzoate Metabolism	-0.09356	1.13839e-11	1.68429e-10	5742
Streptococcus sp001556435	lithocholate sulfate (1)	Secondary Bile Acid Metabolism	-0.0933646	1.25628e-11	1.85346e-10	5742
ER4 sp900317525	3-hydroxyhippurate sulfate	Benzoate Metabolism	-0.0932106	1.3576e-11	1.99729e-10	5742
Dysosmobacter sp001916835	2-acetamidophenol sulfate	Food Component/Plant	0.0931828	1.37673e-11	2.01972e-10	5742
Intestinimonas massiliensis	X - 24411		-0.126573	1.45007e-11	2.12133e-10	3126
Dysosmobacter sp001916835	N-stearoyl-sphinganine (d18:0/18:0)*	Dihydroceramides	-0.092973	1.52976e-11	2.23164e-10	5742
ER4 sp900317525	1-stearoyl-2-arachidonoyl-GPI (18:0/20:4)	Phosphatidylinositol (PI)	-0.0927389	1.72019e-11	2.50245e-10	5742
Intestinimonas massiliensis	X - 15503		0.0925759	1.86637e-11	2.70754e-10	5742
ER4 sp900317525	X - 17301		-0.104034	1.96774e-11	2.84667e-10	4502
Dysosmobacter sp001916835	1-palmitoyl-2-arachidonoyl-GPE (16:0/20:4)*	Phosphatidylethanolamine (PE)	-0.0924371	2.00029e-11	2.88574e-10	5742
Intestinimonas massiliensis	3-acetylphenol sulfate	Chemical	-0.0924315	2.00585e-11	2.88577e-10	5742
ER4 sp900317525	1-myristoyl-2-arachidonoyl-GPC (14:0/20:4)*	Phosphatidylcholine (PC)	-0.0923966	2.04113e-11	2.92038e-10	5742
Streptococcus sp001556435	X - 21442		-0.0923983	2.03939e-11	2.92038e-10	5742
Streptococcus sp001556435	X - 23659		0.092368	2.07038e-11	2.95413e-10	5742
ER4 sp900317525	X - 12906		0.0923298	2.11019e-11	3.00269e-10	5742
Dysosmobacter sp001916835	3-hydroxy-2-ethylpropionate	Leucine, Isoleucine and Valine Metabolism	0.09225	2.1958e-11	3.11601e-10	5742
Intestinimonas massiliensis	anthranilate	Tryptophan Metabolism	0.103539	2.44973e-11	3.4669e-10	4502
Dysosmobacter sp001916835	N-stearoyl-sphingosine (d18:1/18:0)*	Ceramides	-0.0919855	2.5045e-11	3.53481e-10	5742
ER4 sp900317525	X - 12410		0.091963	2.53267e-11	3.5649e-10	5742
Dysosmobacter sp001916835	X - 12906		0.0915892	3.04813e-11	4.27888e-10	5742
ER4 sp900317525	oleoyl-arachidonoyl-glycerol (18:1/20:4) [2]*	Diacylglycerol	-0.0915403	3.12274e-11	4.37184e-10	5742
Intestinimonas massiliensis	X - 11483		0.0914313	3.29547e-11	4.60129e-10	5742
Dysosmobacter sp001916835	X - 11483		0.0912939	3.52656e-11	4.91078e-10	5742
Streptococcus sp001556435	X - 18935		-0.134087	3.69394e-11	5.13015e-10	2616
Streptococcus sp001556435	11beta-hydroxyetiocholanolone glucuronide*	Androgenic Steroids	-0.0909107	4.25828e-11	5.89817e-10	5742
ER4 sp900317525	1-(1-enyl-palmitoyl)-2-linoleoyl-GPC (P-16:0/18:2)*	Plasmalogen	0.0908341	4.42141e-11	6.10788e-10	5742
Intestinimonas massiliensis	sphingomyelin (d18:1/17:0, d17:1/18:0, d19:1/16:0)	Sphingomyelins	0.0906571	4.82197e-11	6.64361e-10	5742
ER4 sp900317525	X - 24556		0.133118	5.11186e-11	7.02443e-10	2616
Dysosmobacter sp001916835	1-oleoyl-2-docosahexaenoyl-GPC (18:1/22:6)*	Phosphatidylcholine (PC)	0.0904052	5.45409e-11	7.47497e-10	5742
Dysosmobacter sp001916835	4-vinylguaiacol sulfate	Food Component/Plant	-0.0903064	5.72346e-11	7.82356e-10	5742
Intestinimonas massiliensis	epiandrosterone sulfate	Androgenic Steroids	0.090279	5.80053e-11	7.90816e-10	5742
Intestinimonas massiliensis	glycyrrhetinate	Food Component/Plant	0.0902143	5.98644e-11	8.14031e-10	5742
Dysosmobacter sp001916835	sphingomyelin (d18:2/24:2)*	Sphingomyelins	0.0900161	6.59261e-11	8.94123e-10	5742
Intestinimonas massiliensis	octadecanedioylcarnitine (C18-DC)*	Fatty Acid Metabolism (Acyl Carnitine, Dicarboxylate)	0.0896763	7.77487e-11	1.05173e-09	5742
Streptococcus sp001556435	X - 24795		0.0895458	8.28199e-11	1.11742e-09	5742
Intestinimonas massiliensis	7-alpha-hydroxy-3-oxo-4-cholestenoate (7-Hoca)	Sterol	-0.0895401	8.30496e-11	1.11763e-09	5742
Dysosmobacter sp001916835	X - 24337		-0.0894932	8.49554e-11	1.14033e-09	5742
ER4 sp900317525	4-methylcatechol sulfate	Benzoate Metabolism	0.0893808	8.96968e-11	1.20088e-09	5742
Dysosmobacter sp001916835	1-palmitoyl-2-arachidonoyl-GPC (16:0/20:4n6)	Phosphatidylcholine (PC)	-0.0893496	9.10559e-11	1.21595e-09	5742
Intestinimonas massiliensis	phenol sulfate	Tyrosine Metabolism	-0.0891864	9.85136e-11	1.31217e-09	5742
ER4 sp900317525	serine	Glycine, Serine and Threonine Metabolism	0.0891744	9.90861e-11	1.31643e-09	5742
Streptococcus sp001556435	4-hydroxychlorothalonil	Chemical	-0.0891477	1.0037e-10	1.33009e-09	5742
ER4 sp900317525	1-palmitoyl-2-oleoyl-GPE (16:0/18:1)	Phosphatidylethanolamine (PE)	-0.0891225	1.01596e-10	1.34292e-09	5742
Streptococcus sp001556435	4-hydroxyhippurate	Benzoate Metabolism	0.0891066	1.02376e-10	1.34981e-09	5742
Streptococcus sp001556435	succinylcarnitine (C4-DC)	TCA Cycle	0.0889785	1.08885e-10	1.43201e-09	5742
Dysosmobacter sp001916835	X - 12410		0.0889315	1.1137e-10	1.461e-09	5742
Intestinimonas massiliensis	X - 12740		-0.0883078	1.50144e-10	1.9647e-09	5742
Dysosmobacter sp001916835	X - 23997		0.0882101	1.573e-10	2.05318e-09	5742
Intestinimonas massiliensis	citrate	TCA Cycle	0.0879526	1.77816e-10	2.31516e-09	5742
Dysosmobacter sp001916835	N-acetylneuraminate	Aminosugar Metabolism	-0.0878127	1.9004e-10	2.46816e-09	5742
Streptococcus sp001556435	phenol sulfate	Tyrosine Metabolism	0.0878037	1.90851e-10	2.47252e-09	5742
Dysosmobacter sp001916835	glycodeoxycholate	Secondary Bile Acid Metabolism	-0.0877084	1.99684e-10	2.58053e-09	5742
Streptococcus sp001556435	4-hydroxycoumarin	Drug - Cardiovascular	-0.087677	2.02675e-10	2.6127e-09	5742
Dysosmobacter sp001916835	histidine betaine (hercynine)*	Food Component/Plant	0.0874537	2.25273e-10	2.89684e-09	5742
Dysosmobacter sp001916835	docosatrienoate (22:3n6)*	Long Chain Polyunsaturated Fatty Acid (n3 and n6)	-0.0874471	2.25975e-10	2.89871e-09	5742
ER4 sp900317525	5alpha-androstan-3alpha,17alpha-diol monosulfate	Androgenic Steroids	0.0874199	2.28902e-10	2.92905e-09	5742
Dysosmobacter sp001916835	androstenediol (3beta,17beta) disulfate (1)	Androgenic Steroids	-0.087164	2.58282e-10	3.29689e-09	5742
Intestinimonas massiliensis	4-hydroxyphenylacetoylcarnitine	Tyrosine Metabolism	-0.0871437	2.60769e-10	3.31737e-09	5742
ER4 sp900317525	dihydroferulate	Food Component/Plant	-0.0871405	2.6116e-10	3.31737e-09	5742
Dysosmobacter sp001916835	4-hydroxychlorothalonil	Chemical	0.0870421	2.73541e-10	3.46619e-09	5742
Dysosmobacter sp001916835	citramalate	Glutamate Metabolism	-0.0869107	2.90985e-10	3.67827e-09	5742
Intestinimonas massiliensis	X - 12543		-0.127688	3.02522e-10	3.81486e-09	2616
Intestinimonas massiliensis	dihydroferulate	Food Component/Plant	-0.0867852	3.08654e-10	3.88277e-09	5742
ER4 sp900317525	3-acetylphenol sulfate	Chemical	-0.0867106	3.19643e-10	4.01133e-09	5742
Dysosmobacter sp001916835	X - 12261		0.0867024	3.20878e-10	4.01714e-09	5742
Streptococcus sp001556435	X - 12816		-0.0864921	3.54074e-10	4.42211e-09	5742
Streptococcus sp001556435	mannitol/sorbitol	Fructose, Mannose and Galactose Metabolism	0.0864544	3.60385e-10	4.49016e-09	5742
Dysosmobacter sp001916835	X - 24812		-0.0864317	3.64217e-10	4.51891e-09	5742
Dysosmobacter sp001916835	S-methylcysteine sulfoxide	Methionine, Cysteine, SAM and Taurine Metabolism	0.0864305	3.64428e-10	4.51891e-09	5742
Streptococcus sp001556435	X - 23782		-0.0861559	4.14267e-10	5.12471e-09	5742
Streptococcus sp001556435	S-methylcysteine	Methionine, Cysteine, SAM and Taurine Metabolism	-0.0861048	4.24244e-10	5.2357e-09	5742
Dysosmobacter sp001916835	uridine	Pyrimidine Metabolism, Uracil containing	0.0859954	4.46403e-10	5.49614e-09	5742
Dysosmobacter sp001916835	X - 13866		0.0859096	4.64565e-10	5.70627e-09	5742
Dysosmobacter sp001916835	heptanoate (7:0)	Medium Chain Fatty Acid	0.0858806	4.70866e-10	5.77005e-09	5742
ER4 sp900317525	hydroxypalmitoyl sphingomyelin (d18:1/16:0(OH))**	Sphingomyelins	0.0856347	5.27772e-10	6.4522e-09	5742
ER4 sp900317525	X - 15503		0.0855538	5.47905e-10	6.68265e-09	5742
Intestinimonas massiliensis	N,N-dimethyl-5-aminovalerate	Lysine Metabolism	0.0962403	5.52515e-10	6.72313e-09	4502
Intestinimonas massiliensis	X - 17357		-0.0854917	5.63888e-10	6.84552e-09	5742
ER4 sp900317525	X - 11315		0.0854401	5.77504e-10	6.99452e-09	5742
Dysosmobacter sp001916835	X - 22162		0.0854136	5.84607e-10	7.06411e-09	5742
Dysosmobacter sp001916835	X - 23782		0.0852857	6.2019e-10	7.47673e-09	5742
Streptococcus sp001556435	1-ribosyl-imidazoleacetate*	Histidine Metabolism	0.0851831	6.50243e-10	7.82094e-09	5742
Dysosmobacter sp001916835	X - 11849		0.0849384	7.27761e-10	8.73314e-09	5742
Dysosmobacter sp001916835	tryptophan betaine	Tryptophan Metabolism	0.0848513	7.57461e-10	9.06864e-09	5742
Intestinimonas massiliensis	3-hydroxypyridine sulfate	Chemical	0.0847955	7.77098e-10	9.2824e-09	5742
Streptococcus sp001556435	2-aminobutyrate	Glutathione Metabolism	-0.0846105	8.45881e-10	1.00809e-08	5742
Intestinimonas massiliensis	androstenediol (3beta,17beta) monosulfate (2)	Androgenic Steroids	-0.0844912	8.9335e-10	1.06223e-08	5742
Dysosmobacter sp001916835	sphingomyelin (d17:2/16:0, d18:2/15:0)*	Sphingomyelins	0.0844641	9.04474e-10	1.07301e-08	5742
Dysosmobacter sp001916835	nicotinamide riboside	Nicotinate and Nicotinamide Metabolism	-0.0842586	9.9345e-10	1.17588e-08	5742
Streptococcus sp001556435	2-piperidinone	Food Component/Plant	0.0841775	1.0309e-09	1.21744e-08	5742
Streptococcus sp001556435	X - 11483		-0.084155	1.04151e-09	1.2272e-08	5742
Streptococcus sp001556435	(R)-3-hydroxybutyrylcarnitine	Fatty Acid Metabolism (Acyl Carnitine, Hydroxy)	-0.0840277	1.10362e-09	1.29744e-08	5742
Intestinimonas massiliensis	4-acetylcatechol sulfate (1)	Food Component/Plant	0.0838525	1.19509e-09	1.40181e-08	5742
Dysosmobacter sp001916835	3-ethylcatechol sulfate (1)	Food Component/Plant	-0.083648	1.31117e-09	1.53451e-08	5742
ER4 sp900317525	glycodeoxycholate 3-sulfate	Secondary Bile Acid Metabolism	-0.0834651	1.4243e-09	1.66317e-08	5742
Intestinimonas massiliensis	methyl indole-3-acetate	Food Component/Plant	0.083373	1.48482e-09	1.72996e-08	5742
Dysosmobacter sp001916835	lithocholate sulfate (1)	Secondary Bile Acid Metabolism	0.0833264	1.51636e-09	1.76277e-08	5742
Streptococcus sp001556435	perfluorooctanesulfonate (PFOS)	Chemical	-0.0829543	1.79289e-09	2.0796e-08	5742
ER4 sp900317525	dihydroferulic acid sulfate	Food Component/Plant	-0.0826446	2.06003e-09	2.38414e-08	5742
Intestinimonas massiliensis	X - 15728		0.0823928	2.3054e-09	2.6622e-08	5742
Streptococcus sp001556435	octadecanedioylcarnitine (C18-DC)*	Fatty Acid Metabolism (Acyl Carnitine, Dicarboxylate)	-0.0823049	2.39755e-09	2.76248e-08	5742
Dysosmobacter sp001916835	X - 25279		-0.0822716	2.43341e-09	2.79762e-08	5742
Dysosmobacter sp001916835	o-cresol sulfate	Benzoate Metabolism	-0.0821885	2.52523e-09	2.89678e-08	5742
Streptococcus sp001556435	branched chain 14:0 dicarboxylic acid**	Fatty Acid, Dicarboxylate	-0.0821818	2.53271e-09	2.89898e-08	5742
Dysosmobacter sp001916835	1-methyl-5-imidazoleacetate	Histidine Metabolism	0.0821061	2.61947e-09	2.99171e-08	5742
ER4 sp900317525	alpha-CMBHC glucuronide	Tocopherol Metabolism	0.111559	2.74004e-09	3.12256e-08	3126
Dysosmobacter sp001916835	hydroxypalmitoyl sphingomyelin (d18:1/16:0(OH))**	Sphingomyelins	0.0819051	2.86423e-09	3.25696e-08	5742
ER4 sp900317525	1-methyl-5-imidazoleacetate	Histidine Metabolism	0.0818701	2.90901e-09	3.30068e-08	5742
ER4 sp900317525	isovalerylglycine	Leucine, Isoleucine and Valine Metabolism	0.0818494	2.93588e-09	3.32393e-08	5742
Intestinimonas massiliensis	1-palmitoyl-2-palmitoleoyl-GPC (16:0/16:1)*	Phosphatidylcholine (PC)	-0.0817305	3.09472e-09	3.49616e-08	5742
ER4 sp900317525	sphingomyelin (d18:1/17:0, d17:1/18:0, d19:1/16:0)	Sphingomyelins	0.081609	3.26571e-09	3.67596e-08	5742
Streptococcus sp001556435	1,5-anhydroglucitol (1,5-AG)	Glycolysis, Gluconeogenesis, and Pyruvate Metabolism	0.0816074	3.26799e-09	3.67596e-08	5742
ER4 sp900317525	4-hydroxyhippurate	Benzoate Metabolism	-0.0814989	3.42845e-09	3.84815e-08	5742
Streptococcus sp001556435	etiocholanolone glucuronide	Androgenic Steroids	-0.0813839	3.60706e-09	4.03991e-08	5742
Dysosmobacter sp001916835	trimethylamine N-oxide	Phospholipid Metabolism	0.0813758	3.61997e-09	4.04567e-08	5742
Dysosmobacter sp001916835	1-palmitoyl-2-dihomo-linolenoyl-GPC (16:0/20:3n3 or 6)*	Phosphatidylcholine (PC)	-0.0813459	3.66793e-09	4.09049e-08	5742
Intestinimonas massiliensis	1-methyl-5-imidazoleacetate	Histidine Metabolism	0.0811561	3.98759e-09	4.43748e-08	5742
Streptococcus sp001556435	isoursodeoxycholate	Secondary Bile Acid Metabolism	0.0810103	4.25154e-09	4.72112e-08	5742
Dysosmobacter sp001916835	oxalate (ethanedioate)	Ascorbate and Aldarate Metabolism	0.0809543	4.35731e-09	4.82828e-08	5742
Intestinimonas massiliensis	androstenediol (3beta,17beta) disulfate (1)	Androgenic Steroids	-0.0808046	4.65295e-09	5.14492e-08	5742
Intestinimonas massiliensis	etiocholanolone glucuronide	Androgenic Steroids	0.0807033	4.8638e-09	5.36667e-08	5742
Dysosmobacter sp001916835	oleoyl-arachidonoyl-glycerol (18:1/20:4) [2]*	Diacylglycerol	-0.0804161	5.51398e-09	6.07121e-08	5742
Intestinimonas massiliensis	hippurate	Benzoate Metabolism	0.0803763	5.61039e-09	6.16433e-08	5742
Intestinimonas massiliensis	perfluorooctanesulfonate (PFOS)	Chemical	0.0803475	5.68129e-09	6.22909e-08	5742
Dysosmobacter sp001916835	p-cresol sulfate	Benzoate Metabolism	0.0803251	5.73695e-09	6.2769e-08	5742
Intestinimonas massiliensis	X - 26111		0.0802882	5.82984e-09	6.36516e-08	5742
ER4 sp900317525	N-stearoyl-sphinganine (d18:0/18:0)*	Dihydroceramides	-0.0802229	5.99798e-09	6.53504e-08	5742
Dysosmobacter sp001916835	X - 12816		0.0801919	6.07941e-09	6.60993e-08	5742
ER4 sp900317525	propionylglycine	Fatty Acid Metabolism (also BCAA Metabolism)	0.0801435	6.20854e-09	6.73626e-08	5742
ER4 sp900317525	1-palmitoleoylglycerol (16:1)*	Monoacylglycerol	-0.0800329	6.51419e-09	7.0482e-08	5742
Streptococcus sp001556435	(16 or 17)-methylstearate (a19:0 or i19:0)	Fatty Acid, Branched	-0.0800297	6.52311e-09	7.0482e-08	5742
ER4 sp900317525	3-carboxy-4-methyl-5-pentyl-2-furanpropionate (3-CMPFP)**	Fatty Acid, Dicarboxylate	0.0799723	6.68752e-09	7.21089e-08	5742
Dysosmobacter sp001916835	N-acetylphenylalanine	Phenylalanine Metabolism	-0.0798007	7.2037e-09	7.75142e-08	5742
ER4 sp900317525	isobutyrylglycine	Leucine, Isoleucine and Valine Metabolism	0.0797528	7.35453e-09	7.8974e-08	5742
Intestinimonas massiliensis	glutamate	Glutamate Metabolism	-0.0795974	7.86533e-09	8.42053e-08	5742
Dysosmobacter sp001916835	octadecanedioate (C18-DC)	Fatty Acid, Dicarboxylate	0.0795949	7.87404e-09	8.42053e-08	5742
ER4 sp900317525	X - 13658		-0.0795579	8.00052e-09	8.53826e-08	5742
Streptococcus sp001556435	2-hydroxybutyrate/2-hydroxyisobutyrate	Glutathione Metabolism	-0.0794219	8.48374e-09	9.03544e-08	5742
Dysosmobacter sp001916835	heneicosapentaenoate (21:5n3)	Long Chain Polyunsaturated Fatty Acid (n3 and n6)	0.0794165	8.50361e-09	9.03812e-08	5742
Dysosmobacter sp001916835	N-formylanthranilic acid	Tryptophan Metabolism	0.0793998	8.56514e-09	9.08498e-08	5742
Streptococcus sp001556435	1H-indole-7-acetic acid	Bacterial/Fungal	-0.116261	1.00509e-08	1.06393e-07	2616
Intestinimonas massiliensis	3-methyladipate	Fatty Acid, Dicarboxylate	0.0790033	1.0156e-08	1.07287e-07	5742
ER4 sp900317525	sphingomyelin (d17:2/16:0, d18:2/15:0)*	Sphingomyelins	0.078858	1.0808e-08	1.13944e-07	5742
Dysosmobacter sp001916835	sphingomyelin (d17:1/16:0, d18:1/15:0, d16:1/17:0)*	Sphingomyelins	0.0788221	1.09751e-08	1.15471e-07	5742
Intestinimonas massiliensis	X - 25523		0.0787946	1.11049e-08	1.16601e-07	5742
Dysosmobacter sp001916835	X - 25520		0.0786724	1.17003e-08	1.22606e-07	5742
ER4 sp900317525	deoxycholic acid glucuronide	Secondary Bile Acid Metabolism	-0.0786662	1.17312e-08	1.22683e-07	5742
Dysosmobacter sp001916835	4-vinylcatechol sulfate	Benzoate Metabolism	-0.0786482	1.18217e-08	1.23381e-07	5742
Streptococcus sp001556435	X - 13866		-0.0786363	1.18819e-08	1.23761e-07	5742
Intestinimonas massiliensis	2-hydroxyacetaminophen sulfate*	Drug - Analgesics, Anesthetics	0.0786239	1.19446e-08	1.24167e-07	5742
ER4 sp900317525	sphingomyelin (d17:1/16:0, d18:1/15:0, d16:1/17:0)*	Sphingomyelins	0.0785799	1.21709e-08	1.26267e-07	5742
ER4 sp900317525	cortolone glucuronide (1)	Corticosteroids	-0.0785126	1.25254e-08	1.29686e-07	5742
Dysosmobacter sp001916835	indole-3-carboxylate	Tryptophan Metabolism	0.0785015	1.25845e-08	1.3004e-07	5742
Dysosmobacter sp001916835	1-stearoyl-2-oleoyl-GPI (18:0/18:1)*	Phosphatidylinositol (PI)	-0.0784269	1.29906e-08	1.33971e-07	5742
Dysosmobacter sp001916835	X - 15461		-0.0784111	1.30786e-08	1.34611e-07	5742
Dysosmobacter sp001916835	gamma-glutamylisoleucine*	Gamma-glutamyl Amino Acid	-0.0783492	1.34277e-08	1.37932e-07	5742
Streptococcus sp001556435	3-hydroxyhippurate sulfate	Benzoate Metabolism	0.0781553	1.45804e-08	1.49478e-07	5742
ER4 sp900317525	taurodeoxycholate	Secondary Bile Acid Metabolism	-0.077961	1.58313e-08	1.61983e-07	5742
Intestinimonas massiliensis	dihydroferulic acid sulfate	Food Component/Plant	-0.0778116	1.68637e-08	1.72208e-07	5742
Dysosmobacter sp001916835	isobutyrylglycine	Leucine, Isoleucine and Valine Metabolism	0.0777747	1.71286e-08	1.7457e-07	5742
Dysosmobacter sp001916835	N-delta-acetylornithine	Urea cycle; Arginine and Proline Metabolism	0.0776782	1.78401e-08	1.81467e-07	5742
Dysosmobacter sp001916835	sphingomyelin (d17:1/14:0, d16:1/15:0)*	Sphingomyelins	0.077558	1.87671e-08	1.90524e-07	5742
Dysosmobacter sp001916835	Urolithin B glucuronide	Bacterial/Fungal	0.114083	1.88972e-08	1.91472e-07	2616
Dysosmobacter sp001916835	3-indoxyl sulfate	Tryptophan Metabolism	0.0775159	1.91033e-08	1.93184e-07	5742
Dysosmobacter sp001916835	X - 25419		0.0774565	1.95861e-08	1.97683e-07	5742
Dysosmobacter sp001916835	X - 12726		0.0773756	2.0264e-08	2.04129e-07	5742
Dysosmobacter sp001916835	dihydroferulate	Food Component/Plant	-0.0773497	2.04858e-08	2.05965e-07	5742
Intestinimonas massiliensis	vanillic acid glycine	Food Component/Plant	-0.0773379	2.05878e-08	2.06592e-07	5742
Streptococcus sp001556435	4-methylguaiacol sulfate	Benzoate Metabolism	-0.0771014	2.27344e-08	2.27693e-07	5742
ER4 sp900317525	X - 12407		0.0770671	2.30634e-08	2.30387e-07	5742
ER4 sp900317525	1-stearoyl-2-arachidonoyl-GPE (18:0/20:4)	Phosphatidylethanolamine (PE)	-0.0770641	2.30918e-08	2.30387e-07	5742
Dysosmobacter sp001916835	octadecanedioylcarnitine (C18-DC)*	Fatty Acid Metabolism (Acyl Carnitine, Dicarboxylate)	0.0769955	2.37638e-08	2.36639e-07	5742
Streptococcus sp001556435	4-methylcatechol sulfate	Benzoate Metabolism	-0.0768522	2.52305e-08	2.50764e-07	5742
ER4 sp900317525	1-palmitoyl-2-arachidonoyl-GPC (16:0/20:4n6)	Phosphatidylcholine (PC)	-0.0767852	2.59461e-08	2.57386e-07	5742
Intestinimonas massiliensis	4-oxo-retinoic acid	Vitamin A Metabolism	0.0766319	2.76578e-08	2.73844e-07	5742
Intestinimonas massiliensis	X - 23655		0.0764955	2.92721e-08	2.89277e-07	5742
ER4 sp900317525	X - 24475		0.0763284	3.13756e-08	3.09478e-07	5742
Dysosmobacter sp001916835	1-stearoyl-2-arachidonoyl-GPC (18:0/20:4)	Phosphatidylcholine (PC)	-0.0763137	3.15675e-08	3.10781e-07	5742
Intestinimonas massiliensis	glycochenodeoxycholate 3-sulfate	Primary Bile Acid Metabolism	-0.0762418	3.25213e-08	3.19568e-07	5742
ER4 sp900317525	X - 25524		0.112085	3.33832e-08	3.27419e-07	2616
Streptococcus sp001556435	X - 16935		-0.0761581	3.3669e-08	3.29601e-07	5742
Dysosmobacter sp001916835	butyrate/isobutyrate (4:0)	Short Chain Fatty Acid	0.0760975	3.45238e-08	3.37336e-07	5742
Streptococcus sp001556435	indole-3-carboxylate	Tryptophan Metabolism	-0.0760788	3.47914e-08	3.39314e-07	5742
Dysosmobacter sp001916835	X - 11847		0.092376	4.00965e-08	3.90323e-07	3856
ER4 sp900317525	2-ethylphenylsulfate	Benzoate Metabolism	-0.075665	4.12652e-08	4.00949e-07	5742
Streptococcus sp001556435	X - 21286		-0.0754297	4.54517e-08	4.40805e-07	5742
Streptococcus sp001556435	alpha-ketobutyrate	Methionine, Cysteine, SAM and Taurine Metabolism	-0.0752631	4.86623e-08	4.71066e-07	5742
ER4 sp900317525	1-palmitoyl-2-dihomo-linolenoyl-GPC (16:0/20:3n3 or 6)*	Phosphatidylcholine (PC)	-0.0750826	5.23884e-08	5.06195e-07	5742
Dysosmobacter sp001916835	X - 23644		0.0749829	5.45635e-08	5.26234e-07	5742
Streptococcus sp001556435	5alpha-androstan-3beta,17beta-diol disulfate	Androgenic Steroids	-0.0748985	5.64728e-08	5.43642e-07	5742
Streptococcus sp001556435	X - 12844		-0.074864	5.72698e-08	5.50297e-07	5742
Streptococcus sp001556435	indoleacetate	Tryptophan Metabolism	-0.0747598	5.97507e-08	5.73078e-07	5742
Intestinimonas massiliensis	glycochenodeoxycholate	Primary Bile Acid Metabolism	-0.0747549	5.98697e-08	5.73164e-07	5742
Intestinimonas massiliensis	1,3,7-trimethylurate	Xanthine Metabolism	0.0747008	6.1201e-08	5.83872e-07	5742
Dysosmobacter sp001916835	bilirubin (Z,Z)	Hemoglobin and Porphyrin Metabolism	0.0747004	6.12124e-08	5.83872e-07	5742
Streptococcus sp001556435	3-methyladipate	Fatty Acid, Dicarboxylate	-0.0746693	6.19888e-08	5.90197e-07	5742
Streptococcus sp001556435	5alpha-androstan-3beta,17beta-diol monosulfate (2)	Androgenic Steroids	-0.0746523	6.24182e-08	5.932e-07	5742
Intestinimonas massiliensis	methylsuccinate	Leucine, Isoleucine and Valine Metabolism	0.074614	6.33962e-08	6.00304e-07	5742
Streptococcus sp001556435	2S,3R-dihydroxybutyrate	Fatty Acid, Dihydroxy	-0.0746176	6.33055e-08	6.00304e-07	5742
Intestinimonas massiliensis	3-(3-hydroxyphenyl)propionate sulfate	Benzoate Metabolism	-0.074489	6.66927e-08	6.30373e-07	5742
Dysosmobacter sp001916835	androstenediol (3beta,17beta) monosulfate (2)	Androgenic Steroids	-0.0744689	6.72399e-08	6.34394e-07	5742
Streptococcus sp001556435	sphingomyelin (d18:1/17:0, d17:1/18:0, d19:1/16:0)	Sphingomyelins	-0.0744571	6.75602e-08	6.36263e-07	5742
ER4 sp900317525	creatine	Creatine Metabolism	-0.0743136	7.15991e-08	6.73083e-07	5742
Streptococcus sp001556435	3-hydroxyhippurate	Benzoate Metabolism	0.0741303	7.71e-08	7.2349e-07	5742
ER4 sp900317525	vanillic acid glycine	Food Component/Plant	-0.0740321	8.02148e-08	7.51365e-07	5742
Streptococcus sp001556435	taurolithocholate 3-sulfate	Secondary Bile Acid Metabolism	-0.074013	8.08353e-08	7.55817e-07	5742
ER4 sp900317525	creatinine	Creatine Metabolism	0.0739955	8.1407e-08	7.59799e-07	5742
Streptococcus sp001556435	X - 13728		0.0739538	8.27829e-08	7.71258e-07	5742
ER4 sp900317525	X - 21821		0.0739241	8.37789e-08	7.79144e-07	5742
Intestinimonas massiliensis	isobutyrylglycine	Leucine, Isoleucine and Valine Metabolism	0.0737849	8.86014e-08	8.22524e-07	5742
Streptococcus sp001556435	dimethyl sulfone	Chemical	-0.0737176	9.10263e-08	8.43532e-07	5742
Streptococcus sp001556435	7-methylxanthine	Xanthine Metabolism	0.0736036	9.52817e-08	8.81398e-07	5742
Streptococcus sp001556435	X - 12100		0.0735573	9.70648e-08	8.963e-07	5742
Dysosmobacter sp001916835	serine	Glycine, Serine and Threonine Metabolism	0.0735376	9.78333e-08	9.01798e-07	5742
Streptococcus sp001556435	eicosenoylcarnitine (C20:1)*	Fatty Acid Metabolism (Acyl Carnitine, Monounsaturated)	-0.0733119	1.07069e-07	9.85189e-07	5742
Intestinimonas massiliensis	lithocholic acid sulfate (2)	Secondary Bile Acid Metabolism	0.0731719	1.13216e-07	1.03991e-06	5742
Streptococcus sp001556435	X - 12851		-0.0729751	1.22439e-07	1.12265e-06	5742
Dysosmobacter sp001916835	X - 24411		-0.0992792	1.23371e-07	1.1292e-06	3126
Dysosmobacter sp001916835	1-myristoyl-2-arachidonoyl-GPC (14:0/20:4)*	Phosphatidylcholine (PC)	-0.0728947	1.26415e-07	1.15503e-06	5742
ER4 sp900317525	1-palmitoleoyl-GPC (16:1)*	Lysophospholipid	-0.0727764	1.32487e-07	1.20839e-06	5742
Streptococcus sp001556435	X - 18901		-0.0727618	1.33255e-07	1.21328e-06	5742
Streptococcus sp001556435	3-hydroxy-2-methylpyridine sulfate	Chemical	-0.0727291	1.34989e-07	1.22692e-06	5742
Dysosmobacter sp001916835	glutarate (C5-DC)	Fatty Acid, Dicarboxylate	-0.0727129	1.35863e-07	1.23271e-06	5742
ER4 sp900317525	glutamate	Glutamate Metabolism	-0.072684	1.37425e-07	1.24471e-06	5742
Dysosmobacter sp001916835	dihydroferulic acid sulfate	Food Component/Plant	-0.072615	1.41229e-07	1.27694e-06	5742
ER4 sp900317525	tigloylglycine	Leucine, Isoleucine and Valine Metabolism	0.0725497	1.44921e-07	1.30805e-06	5742
Dysosmobacter sp001916835	isovalerylglycine	Leucine, Isoleucine and Valine Metabolism	0.0725072	1.47375e-07	1.32791e-06	5742
Intestinimonas massiliensis	N-acetyl-cadaverine	Lysine Metabolism	-0.10659	1.51803e-07	1.36544e-06	2616
Intestinimonas massiliensis	tigloylglycine	Leucine, Isoleucine and Valine Metabolism	0.072343	1.57236e-07	1.41187e-06	5742
Intestinimonas massiliensis	5-hydroxy-2-methylpyridine sulfate	Chemical	0.0722888	1.60635e-07	1.43991e-06	5742
ER4 sp900317525	4-methoxyphenol sulfate	Tyrosine Metabolism	0.0722304	1.64366e-07	1.4683e-06	5742
Dysosmobacter sp001916835	sphingomyelin (d18:0/18:0, d19:0/17:0)*	Dihydrosphingomyelins	-0.0722326	1.64226e-07	1.4683e-06	5742
Dysosmobacter sp001916835	palmitoleate (16:1n7)	Long Chain Monounsaturated Fatty Acid	-0.072177	1.67854e-07	1.49689e-06	5742
Dysosmobacter sp001916835	X - 17357		-0.0721309	1.70925e-07	1.52167e-06	5742
ER4 sp900317525	2-methoxyresorcinol sulfate	Chemical	-0.0719983	1.80062e-07	1.60028e-06	5742
ER4 sp900317525	aspartate	Alanine and Aspartate Metabolism	-0.0719605	1.82756e-07	1.62145e-06	5742
Dysosmobacter sp001916835	threonate	Ascorbate and Aldarate Metabolism	0.0719143	1.86096e-07	1.64828e-06	5742
ER4 sp900317525	2,6-dihydroxybenzoic acid	Drug - Topical Agents	0.0717498	1.98467e-07	1.75486e-06	5742
ER4 sp900317525	N-acetylneuraminate	Aminosugar Metabolism	-0.0717085	2.01703e-07	1.78046e-06	5742
Dysosmobacter sp001916835	glutamate	Glutamate Metabolism	-0.0716573	2.05777e-07	1.81335e-06	5742
Dysosmobacter sp001916835	X - 21383		-0.0715099	2.17955e-07	1.91741e-06	5742
ER4 sp900317525	palmitoyl sphingomyelin (d18:1/16:0)	Sphingomyelins	0.0714934	2.19367e-07	1.92658e-06	5742
ER4 sp900317525	4-acetylphenol sulfate	Benzoate Metabolism	0.0713808	2.29195e-07	2.00951e-06	5742
Dysosmobacter sp001916835	tartronate (hydroxymalonate)	Food Component/Plant	0.0713216	2.34534e-07	2.05287e-06	5742
Dysosmobacter sp001916835	linoleoylcarnitine (C18:2)*	Fatty Acid Metabolism (Acyl Carnitine, Polyunsaturated)	0.0712886	2.37565e-07	2.07591e-06	5742
ER4 sp900317525	docosatrienoate (22:3n6)*	Long Chain Polyunsaturated Fatty Acid (n3 and n6)	-0.0712789	2.38465e-07	2.08028e-06	5742
Intestinimonas massiliensis	hydroxy-CMPF*	Fatty Acid, Dicarboxylate	0.0711502	2.5068e-07	2.18318e-06	5742
Intestinimonas massiliensis	sphingomyelin (d17:1/16:0, d18:1/15:0, d16:1/17:0)*	Sphingomyelins	0.0711085	2.54773e-07	2.21512e-06	5742
ER4 sp900317525	1-stearoyl-2-arachidonoyl-GPC (18:0/20:4)	Phosphatidylcholine (PC)	-0.0710941	2.56198e-07	2.2238e-06	5742
ER4 sp900317525	methylnaphthyl sulfate (2)*	Chemical	-0.0707464	2.9307e-07	2.53962e-06	5742
ER4 sp900317525	gentisate	Tyrosine Metabolism	0.0707111	2.9709e-07	2.57018e-06	5742
Streptococcus sp001556435	vanillic acid glycine	Food Component/Plant	0.0706443	3.04842e-07	2.63286e-06	5742
Dysosmobacter sp001916835	3-methyl catechol sulfate (1)	Benzoate Metabolism	-0.0705849	3.11898e-07	2.68935e-06	5742
Intestinimonas massiliensis	1-palmitoyl-2-docosahexaenoyl-GPC (16:0/22:6)	Phosphatidylcholine (PC)	0.070573	3.13323e-07	2.69717e-06	5742
Streptococcus sp001556435	X - 24949		-0.0705027	3.21923e-07	2.76662e-06	5742
Dysosmobacter sp001916835	cysteine sulfinic acid	Methionine, Cysteine, SAM and Taurine Metabolism	-0.0704196	3.32365e-07	2.85166e-06	5742
Streptococcus sp001556435	carotene diol (3)	Vitamin A Metabolism	-0.0703943	3.35611e-07	2.87477e-06	5742
ER4 sp900317525	lactosyl-N-palmitoyl-sphingosine (d18:1/16:0)	Lactosylceramides (LCER)	0.0703755	3.38046e-07	2.89088e-06	5742
ER4 sp900317525	1-palmitoyl-2-oleoyl-GPI (16:0/18:1)*	Phosphatidylinositol (PI)	-0.0703174	3.45665e-07	2.95118e-06	5742
Streptococcus sp001556435	3-methylxanthine	Xanthine Metabolism	0.0702883	3.49554e-07	2.9795e-06	5742
Dysosmobacter sp001916835	1-oleoyl-2-arachidonoyl-GPE (18:1/20:4)*	Phosphatidylethanolamine (PE)	-0.0702225	3.58477e-07	3.05057e-06	5742
Dysosmobacter sp001916835	tigloylglycine	Leucine, Isoleucine and Valine Metabolism	0.0701967	3.62036e-07	3.07583e-06	5742
ER4 sp900317525	guaiacol sulfate	Benzoate Metabolism	0.0701197	3.72868e-07	3.1627e-06	5742
Streptococcus sp001556435	X - 24410		0.10319	3.73521e-07	3.16309e-06	2616
Streptococcus sp001556435	S-methylcysteine sulfoxide	Methionine, Cysteine, SAM and Taurine Metabolism	-0.0699507	3.97754e-07	3.36283e-06	5742
Intestinimonas massiliensis	palmitoyl sphingomyelin (d18:1/16:0)	Sphingomyelins	0.0699268	4.01394e-07	3.3881e-06	5742
Dysosmobacter sp001916835	4-ethyl-2-methoxyphenol sulfate	Food Component/Plant	-0.0698898	4.07096e-07	3.43067e-06	5742
Dysosmobacter sp001916835	5alpha-pregnan-3beta,20alpha-diol monosulfate (2)	Progestin Steroids	0.0698238	4.17474e-07	3.51245e-06	5742
Dysosmobacter sp001916835	pimeloylcarnitine/3-methyladipoylcarnitine (C7-DC)	Fatty Acid Metabolism (Acyl Carnitine, Dicarboxylate)	0.0698101	4.19652e-07	3.52508e-06	5742
ER4 sp900317525	xanthurenate	Tryptophan Metabolism	-0.0697459	4.3004e-07	3.60652e-06	5742
Intestinimonas massiliensis	X - 22520		0.102636	4.31405e-07	3.61215e-06	2616
ER4 sp900317525	gamma-glutamylglutamate	Gamma-glutamyl Amino Acid	-0.0697084	4.36222e-07	3.64662e-06	5742
Dysosmobacter sp001916835	decadienedioic acid (C10:2-DC)**	Fatty Acid, Dicarboxylate	-0.0695594	4.61641e-07	3.85293e-06	5742
Intestinimonas massiliensis	X - 24556		0.102306	4.6992e-07	3.91575e-06	2616
Dysosmobacter sp001916835	methyl indole-3-acetate	Food Component/Plant	0.069487	4.74505e-07	3.94764e-06	5742
Intestinimonas massiliensis	1-oleoyl-2-docosahexaenoyl-GPC (18:1/22:6)*	Phosphatidylcholine (PC)	0.0693663	4.96733e-07	4.12597e-06	5742
Dysosmobacter sp001916835	X - 12707		0.0693032	5.08732e-07	4.21891e-06	5742
Streptococcus sp001556435	serine	Glycine, Serine and Threonine Metabolism	-0.0692903	5.11222e-07	4.23282e-06	5742
ER4 sp900317525	cotinine	Tobacco Metabolite	-0.0691411	5.4088e-07	4.4689e-06	5742
Streptococcus sp001556435	X - 13507		0.0691383	5.41451e-07	4.4689e-06	5742
Dysosmobacter sp001916835	glycerate	Glycolysis, Gluconeogenesis, and Pyruvate Metabolism	0.0690787	5.53767e-07	4.56332e-06	5742
ER4 sp900317525	N,N-dimethyl-5-aminovalerate	Lysine Metabolism	0.0776027	5.79279e-07	4.76601e-06	4502
ER4 sp900317525	1-arachidonoyl-GPE (20:4n6)*	Lysophospholipid	-0.0689535	5.80546e-07	4.7689e-06	5742
Streptococcus sp001556435	X - 24531		-0.101408	5.92138e-07	4.85646e-06	2616
Intestinimonas massiliensis	X - 13658		-0.068893	5.93903e-07	4.86328e-06	5742
Dysosmobacter sp001916835	4-hydroxyhippurate	Benzoate Metabolism	-0.0688408	6.05687e-07	4.95199e-06	5742
ER4 sp900317525	N-formylanthranilic acid	Tryptophan Metabolism	0.0687707	6.21871e-07	5.07634e-06	5742
Streptococcus sp001556435	sphingomyelin (d18:2/18:1)*	Sphingomyelins	-0.0687098	6.36242e-07	5.18552e-06	5742
Dysosmobacter sp001916835	X - 24556		0.101107	6.3969e-07	5.20548e-06	2616
Dysosmobacter sp001916835	X - 23974		0.0686509	6.50453e-07	5.2848e-06	5742
Dysosmobacter sp001916835	X - 24410		-0.100917	6.71434e-07	5.44677e-06	2616
Dysosmobacter sp001916835	propionylglycine	Fatty Acid Metabolism (also BCAA Metabolism)	0.0685056	6.8686e-07	5.56325e-06	5742
ER4 sp900317525	3-hydroxypyridine glucuronide	Chemical	0.068443	7.03135e-07	5.68622e-06	5742
Dysosmobacter sp001916835	urea	Urea cycle; Arginine and Proline Metabolism	0.0683622	7.24689e-07	5.85144e-06	5742
ER4 sp900317525	X - 12707		0.0683193	7.36408e-07	5.93686e-06	5742
Dysosmobacter sp001916835	(15:3)-anacardic acid	Food Component/Plant	0.100502	7.46361e-07	6.00781e-06	2616
Dysosmobacter sp001916835	sphingomyelin (d18:1/17:0, d17:1/18:0, d19:1/16:0)	Sphingomyelins	0.0682762	7.48353e-07	6.01454e-06	5742
Dysosmobacter sp001916835	X - 17655		0.0682153	7.6553e-07	6.14312e-06	5742
Intestinimonas massiliensis	X - 25520		0.0680651	8.09597e-07	6.48674e-06	5742
ER4 sp900317525	X - 23782		0.0680519	8.13564e-07	6.50851e-06	5742
Streptococcus sp001556435	3-hydroxybutyrate (BHBA)	Ketone Bodies	-0.0677661	9.04651e-07	7.22611e-06	5742
Dysosmobacter sp001916835	N-acetylputrescine	Polyamine Metabolism	-0.067556	9.77771e-07	7.79821e-06	5742
ER4 sp900317525	sphingomyelin (d18:1/20:1, d18:2/20:0)*	Sphingomyelins	0.0674765	1.00688e-06	8.00589e-06	5742
Dysosmobacter sp001916835	1-stearoyl-2-linoleoyl-GPE (18:0/18:2)*	Phosphatidylethanolamine (PE)	-0.0674769	1.00674e-06	8.00589e-06	5742
Dysosmobacter sp001916835	sphingomyelin (d18:1/20:1, d18:2/20:0)*	Sphingomyelins	0.0673388	1.05935e-06	8.41023e-06	5742
Dysosmobacter sp001916835	glycolithocholate sulfate*	Secondary Bile Acid Metabolism	0.0673282	1.06349e-06	8.43023e-06	5742
ER4 sp900317525	5alpha-pregnan-3beta,20beta-diol monosulfate (1)	Progestin Steroids	0.0672641	1.08889e-06	8.61847e-06	5742
Dysosmobacter sp001916835	gamma-glutamylglutamate	Gamma-glutamyl Amino Acid	-0.0672347	1.10072e-06	8.6914e-06	5742
Streptococcus sp001556435	2-methoxyhydroquinone sulfate (2)	Benzoate Metabolism	0.0672329	1.10144e-06	8.6914e-06	5742
Dysosmobacter sp001916835	bilirubin (E,Z or Z,E)*	Hemoglobin and Porphyrin Metabolism	0.0671349	1.14182e-06	8.99638e-06	5742
Intestinimonas massiliensis	stearoyl sphingomyelin (d18:1/18:0)	Sphingomyelins	0.0671248	1.14608e-06	9.01626e-06	5742
ER4 sp900317525	X - 17685		-0.0671055	1.15425e-06	9.06685e-06	5742
ER4 sp900317525	1-stearoyl-2-linoleoyl-GPE (18:0/18:2)*	Phosphatidylethanolamine (PE)	-0.0670792	1.16544e-06	9.14099e-06	5742
Dysosmobacter sp001916835	X - 17351		0.0670496	1.17817e-06	9.22693e-06	5742
ER4 sp900317525	5-hydroxy-2-methylpyridine sulfate	Chemical	0.0668897	1.24924e-06	9.7688e-06	5742
ER4 sp900317525	N-stearoyl-sphingosine (d18:1/18:0)*	Ceramides	-0.0668215	1.28082e-06	1.00007e-05	5742
ER4 sp900317525	ribitol	Pentose Metabolism	-0.0667561	1.3118e-06	1.02274e-05	5742
Dysosmobacter sp001916835	ribitol	Pentose Metabolism	-0.0667159	1.33119e-06	1.0363e-05	5742
ER4 sp900317525	4-acetaminophen sulfate	Drug - Analgesics, Anesthetics	0.0667022	1.33787e-06	1.03994e-05	5742
ER4 sp900317525	X - 12456		0.0666477	1.36475e-06	1.05925e-05	5742
Streptococcus sp001556435	X - 12117		0.0666135	1.38188e-06	1.07095e-05	5742
Streptococcus sp001556435	X - 21752		-0.0666011	1.38817e-06	1.07423e-05	5742
Streptococcus sp001556435	ergothioneine	Food Component/Plant	-0.0665821	1.39777e-06	1.08006e-05	5742
ER4 sp900317525	resveratrol disulfate (2)*	Food Component/Plant	-0.0665397	1.41955e-06	1.09526e-05	5742
Streptococcus sp001556435	gamma-glutamylglutamate	Gamma-glutamyl Amino Acid	0.0664724	1.45479e-06	1.12079e-05	5742
Intestinimonas massiliensis	ribitol	Pentose Metabolism	-0.0664395	1.47228e-06	1.13259e-05	5742
Streptococcus sp001556435	3-hydroxyhexanoate	Fatty Acid, Monohydroxy	-0.0663571	1.51702e-06	1.16528e-05	5742
ER4 sp900317525	sphingomyelin (d18:1/22:2, d18:2/22:1, d16:1/24:2)*	Sphingomyelins	0.0663288	1.5327e-06	1.1756e-05	5742
Dysosmobacter sp001916835	X - 12283		0.0663049	1.54606e-06	1.1841e-05	5742
ER4 sp900317525	methyl indole-3-acetate	Food Component/Plant	0.0662931	1.5527e-06	1.18744e-05	5742
Dysosmobacter sp001916835	X - 11787		0.0662734	1.56385e-06	1.19421e-05	5742
Intestinimonas massiliensis	mannonate*	Food Component/Plant	-0.0662359	1.58528e-06	1.2088e-05	5742
Dysosmobacter sp001916835	X - 21353		0.0662219	1.59335e-06	1.21318e-05	5742
ER4 sp900317525	cholic acid glucuronide	Primary Bile Acid Metabolism	0.06619	1.6119e-06	1.22551e-05	5742
Streptococcus sp001556435	N,N,N-trimethyl-5-aminovalerate	Lysine Metabolism	0.0661074	1.66085e-06	1.26089e-05	5742
ER4 sp900317525	X - 22834		-0.0660449	1.69881e-06	1.28783e-05	5742
ER4 sp900317525	3-carboxy-4-methyl-5-propyl-2-furanpropanoate (CMPF)	Fatty Acid, Dicarboxylate	0.0659264	1.77314e-06	1.34222e-05	5742
ER4 sp900317525	sphingomyelin (d17:1/14:0, d16:1/15:0)*	Sphingomyelins	0.0657999	1.85592e-06	1.40285e-05	5742
Streptococcus sp001556435	dihydroferulate	Food Component/Plant	0.0656534	1.95651e-06	1.47674e-05	5742
Dysosmobacter sp001916835	X - 24588		-0.0656395	1.96629e-06	1.47913e-05	5742
Streptococcus sp001556435	2-methoxyhydroquinone sulfate (1)	Benzoate Metabolism	0.0656368	1.96817e-06	1.47913e-05	5742
Streptococcus sp001556435	margaroylcarnitine (C17)*	Fatty Acid Metabolism (Acyl Carnitine, Long Chain Saturated)	-0.0656368	1.9682e-06	1.47913e-05	5742
Dysosmobacter sp001916835	X - 24344		-0.0655827	2.00688e-06	1.50603e-05	5742
Streptococcus sp001556435	galactonate	Fructose, Mannose and Galactose Metabolism	0.06554	2.03789e-06	1.52709e-05	5742
ER4 sp900317525	4-allylcatechol sulfate	Benzoate Metabolism	0.0655084	2.06109e-06	1.54227e-05	5742
ER4 sp900317525	X - 11858		0.0655044	2.0641e-06	1.5423e-05	5742
Dysosmobacter sp001916835	taurodeoxycholate	Secondary Bile Acid Metabolism	-0.0654891	2.07541e-06	1.54853e-05	5742
Dysosmobacter sp001916835	X - 15486		-0.0654553	2.10079e-06	1.56523e-05	5742
ER4 sp900317525	X - 25279		-0.0654078	2.13682e-06	1.5898e-05	5742
Streptococcus sp001556435	docosahexaenoate (DHA; 22:6n3)	Long Chain Polyunsaturated Fatty Acid (n3 and n6)	-0.0653918	2.14912e-06	1.59667e-05	5742
Intestinimonas massiliensis	5alpha-androstan-3alpha,17alpha-diol monosulfate	Androgenic Steroids	0.0653257	2.20065e-06	1.6303e-05	5742
ER4 sp900317525	methylsuccinate	Leucine, Isoleucine and Valine Metabolism	0.0653278	2.19897e-06	1.6303e-05	5742
Intestinimonas massiliensis	methyl vanillate sulfate	Food Component/Plant	-0.0651509	2.34258e-06	1.73298e-05	5742
Dysosmobacter sp001916835	X - 12543		-0.0958272	2.38614e-06	1.7627e-05	2616
Intestinimonas massiliensis	X - 12906		0.0650895	2.3945e-06	1.76637e-05	5742
Streptococcus sp001556435	3-methyl-2-oxobutyrate	Leucine, Isoleucine and Valine Metabolism	-0.0650747	2.40715e-06	1.77318e-05	5742
ER4 sp900317525	X - 23655		0.0650644	2.41605e-06	1.77723e-05	5742
ER4 sp900317525	N-acetylcarnosine	Histidine Metabolism	0.0650226	2.45229e-06	1.80135e-05	5742
Streptococcus sp001556435	sphingomyelin (d18:2/23:0, d18:1/23:1, d17:1/24:1)*	Sphingomyelins	-0.0650067	2.46625e-06	1.80905e-05	5742
Intestinimonas massiliensis	creatinine	Creatine Metabolism	0.0649048	2.5574e-06	1.87327e-05	5742
ER4 sp900317525	glucuronide of piperine metabolite C17H21NO3 (4)*	Food Component/Plant	-0.0648476	2.60996e-06	1.90644e-05	5742
Dysosmobacter sp001916835	X - 25271		0.0648475	2.61e-06	1.90644e-05	5742
Dysosmobacter sp001916835	guanidinosuccinate	Guanidino and Acetamido Metabolism	0.0882377	2.62954e-06	1.91802e-05	3126
ER4 sp900317525	glycochenodeoxycholate glucuronide (1)	Primary Bile Acid Metabolism	-0.0647946	2.65954e-06	1.93719e-05	5742
Intestinimonas massiliensis	chenodeoxycholate	Primary Bile Acid Metabolism	-0.064764	2.68866e-06	1.95566e-05	5742
Dysosmobacter sp001916835	3,4-dihydroxybutyrate	Fatty Acid, Dihydroxy	-0.0647308	2.72046e-06	1.97603e-05	5742
Intestinimonas massiliensis	hydroxypalmitoyl sphingomyelin (d18:1/16:0(OH))**	Sphingomyelins	0.0646926	2.7576e-06	2.00022e-05	5742
ER4 sp900317525	sphingomyelin (d18:2/23:0, d18:1/23:1, d17:1/24:1)*	Sphingomyelins	0.064686	2.76407e-06	2.00213e-05	5742
Streptococcus sp001556435	acesulfame	Food Component/Plant	0.0646749	2.77504e-06	2.00728e-05	5742
Dysosmobacter sp001916835	1-palmitoleoyl-2-linolenoyl-GPC (16:1/18:3)*	Phosphatidylcholine (PC)	-0.064656	2.79371e-06	2.01798e-05	5742
ER4 sp900317525	3-ureidopropionate	Pyrimidine Metabolism, Uracil containing	0.0644956	2.95699e-06	2.13296e-05	5742
Intestinimonas massiliensis	hydroxycotinine	Tobacco Metabolite	-0.0644903	2.96247e-06	2.13396e-05	5742
Dysosmobacter sp001916835	3beta-hydroxy-5-cholestenoate	Sterol	-0.0644802	2.97315e-06	2.1387e-05	5742
Streptococcus sp001556435	X - 18922		-0.064444	3.01143e-06	2.16324e-05	5742
Streptococcus sp001556435	carotene diol (1)	Vitamin A Metabolism	-0.0644355	3.02046e-06	2.16674e-05	5742
Intestinimonas massiliensis	androstenediol (3beta,17beta) monosulfate (1)	Androgenic Steroids	-0.0644304	3.02595e-06	2.1677e-05	5742
ER4 sp900317525	glucuronide of piperine metabolite C17H21NO3 (5)*	Food Component/Plant	-0.0643824	3.07769e-06	2.20173e-05	5742
Intestinimonas massiliensis	1-myristoyl-2-arachidonoyl-GPC (14:0/20:4)*	Phosphatidylcholine (PC)	-0.0643775	3.08302e-06	2.20252e-05	5742
Dysosmobacter sp001916835	docosahexaenoate (DHA; 22:6n3)	Long Chain Polyunsaturated Fatty Acid (n3 and n6)	0.0642005	3.28159e-06	2.34117e-05	5742
Dysosmobacter sp001916835	glycine conjugate of C10H14O2 (1)*	Partially Characterized Molecules	-0.0641496	3.34098e-06	2.38028e-05	5742
Intestinimonas massiliensis	2-methoxyhydroquinone sulfate (1)	Benzoate Metabolism	-0.0639769	3.55014e-06	2.52583e-05	5742
Streptococcus sp001556435	nonadecanoate (19:0)	Long Chain Saturated Fatty Acid	-0.0638759	3.67811e-06	2.61332e-05	5742
Dysosmobacter sp001916835	trigonelline (N'-methylnicotinate)	Nicotinate and Nicotinamide Metabolism	-0.0637438	3.85232e-06	2.73337e-05	5742
Dysosmobacter sp001916835	X - 21821		0.0636522	3.97766e-06	2.81846e-05	5742
ER4 sp900317525	4-ethylphenylsulfate	Benzoate Metabolism	0.0636231	4.01833e-06	2.84255e-05	5742
Dysosmobacter sp001916835	1-(1-enyl-palmitoyl)-2-linoleoyl-GPE (P-16:0/18:2)*	Plasmalogen	0.0636201	4.02258e-06	2.84255e-05	5742
Dysosmobacter sp001916835	N2,N5-diacetylornithine	Urea cycle; Arginine and Proline Metabolism	0.0635776	4.08269e-06	2.88112e-05	5742
ER4 sp900317525	1-(1-enyl-palmitoyl)-2-palmitoyl-GPC (P-16:0/16:0)*	Plasmalogen	0.0635654	4.1001e-06	2.88949e-05	5742
Streptococcus sp001556435	theobromine	Xanthine Metabolism	0.063558	4.11081e-06	2.89312e-05	5742
Dysosmobacter sp001916835	alliin	Food Component/Plant	0.0634152	4.3205e-06	3.03659e-05	5742
Dysosmobacter sp001916835	N-acetylglutamate	Glutamate Metabolism	-0.0633286	4.45275e-06	3.12533e-05	5742
ER4 sp900317525	retinol (Vitamin A)	Vitamin A Metabolism	-0.0633133	4.47649e-06	3.13776e-05	5742
Dysosmobacter sp001916835	2-hydroxyarachidate*	Fatty Acid, Monohydroxy	-0.0930619	4.63018e-06	3.24113e-05	2616
Dysosmobacter sp001916835	1-linolenoyl-GPC (18:3)*	Lysophospholipid	-0.0631735	4.6992e-06	3.28503e-05	5742
Streptococcus sp001556435	glycolithocholate sulfate*	Secondary Bile Acid Metabolism	-0.0631342	4.76381e-06	3.32573e-05	5742
Streptococcus sp001556435	X - 21364		-0.0630819	4.85091e-06	3.382e-05	5742
Dysosmobacter sp001916835	X - 24352		0.0630613	4.88563e-06	3.40165e-05	5742
ER4 sp900317525	N,N,N-trimethyl-alanylproline betaine (TMAP)	Urea cycle; Arginine and Proline Metabolism	0.0630177	4.96002e-06	3.44884e-05	5742
Intestinimonas massiliensis	2-naphthol sulfate	Chemical	-0.0630087	4.9755e-06	3.45396e-05	5742
Streptococcus sp001556435	X - 25523		-0.0630057	4.98066e-06	3.45396e-05	5742
Dysosmobacter sp001916835	sphingomyelin (d18:1/22:2, d18:2/22:1, d16:1/24:2)*	Sphingomyelins	0.0629904	5.00714e-06	3.46771e-05	5742
Intestinimonas massiliensis	deoxycholic acid glucuronide	Secondary Bile Acid Metabolism	-0.0629858	5.01513e-06	3.46863e-05	5742
Dysosmobacter sp001916835	nicotine	Tobacco Metabolite	-0.0926407	5.11382e-06	3.5322e-05	2616
Dysosmobacter sp001916835	pregnenetriol disulfate*	Pregnenolone Steroids	-0.0629221	5.12676e-06	3.53645e-05	5742
ER4 sp900317525	S-methylcysteine sulfoxide	Methionine, Cysteine, SAM and Taurine Metabolism	0.0628654	5.22826e-06	3.59697e-05	5742
Dysosmobacter sp001916835	indoleacetoylcarnitine*	Tryptophan Metabolism	0.0766956	5.22832e-06	3.59697e-05	3856
Streptococcus sp001556435	quinolinate	Nicotinate and Nicotinamide Metabolism	0.0628453	5.26468e-06	3.61721e-05	5742
Dysosmobacter sp001916835	theophylline	Xanthine Metabolism	-0.0627996	5.34834e-06	3.66985e-05	5742
Dysosmobacter sp001916835	3-hydroxyhippurate sulfate	Benzoate Metabolism	-0.0627244	5.48897e-06	3.76139e-05	5742
Dysosmobacter sp001916835	docosahexaenoylcarnitine (C22:6)*	Fatty Acid Metabolism (Acyl Carnitine, Polyunsaturated)	0.0626488	5.63384e-06	3.85559e-05	5742
Streptococcus sp001556435	N-acetylthreonine	Glycine, Serine and Threonine Metabolism	0.0625045	5.92037e-06	4.04636e-05	5742
Dysosmobacter sp001916835	gentisate	Tyrosine Metabolism	0.0624493	6.0338e-06	4.11848e-05	5742
ER4 sp900317525	7-methylguanine	Purine Metabolism, Guanine containing	-0.0623702	6.19978e-06	4.22071e-05	5742
Streptococcus sp001556435	gulonate*	Ascorbate and Aldarate Metabolism	0.0623729	6.19412e-06	4.22071e-05	5742
Dysosmobacter sp001916835	X - 23659		0.0623262	6.29395e-06	4.27923e-05	5742
ER4 sp900317525	trimethylamine N-oxide	Phospholipid Metabolism	0.0621928	6.58797e-06	4.47329e-05	5742
Dysosmobacter sp001916835	1,3-dimethylurate	Xanthine Metabolism	-0.0621865	6.60218e-06	4.4771e-05	5742
Dysosmobacter sp001916835	X - 16649		0.0620888	6.82635e-06	4.6231e-05	5742
Dysosmobacter sp001916835	sphingomyelin (d18:2/18:1)*	Sphingomyelins	0.0620602	6.89349e-06	4.66251e-05	5742
ER4 sp900317525	X - 21839		0.0620537	6.9087e-06	4.66674e-05	5742
ER4 sp900317525	N-palmitoyl-sphinganine (d18:0/16:0)	Dihydroceramides	-0.0620283	6.96894e-06	4.70133e-05	5742
Dysosmobacter sp001916835	N-palmitoyl-sphinganine (d18:0/16:0)	Dihydroceramides	-0.0619969	7.04386e-06	4.74572e-05	5742
Dysosmobacter sp001916835	dodecadienoate (12:2)*	Fatty Acid, Dicarboxylate	0.0619912	7.0577e-06	4.7489e-05	5742
Dysosmobacter sp001916835	X - 21441		-0.0619852	7.07209e-06	4.75245e-05	5742
ER4 sp900317525	resveratrol disulfate (1)*	Food Component/Plant	-0.0619584	7.13705e-06	4.78992e-05	5742
Dysosmobacter sp001916835	1,7-dimethylurate	Xanthine Metabolism	-0.0619363	7.19085e-06	4.81981e-05	5742
Dysosmobacter sp001916835	2-methoxyhydroquinone sulfate (2)	Benzoate Metabolism	-0.0616298	7.98059e-06	5.34228e-05	5742
ER4 sp900317525	1-(1-enyl-palmitoyl)-2-oleoyl-GPC (P-16:0/18:1)*	Plasmalogen	0.0615639	8.16084e-06	5.45592e-05	5742
Dysosmobacter sp001916835	carnitine	Carnitine Metabolism	-0.06154	8.22701e-06	5.49311e-05	5742
Streptococcus sp001556435	X - 21736		-0.0614355	8.52315e-06	5.68356e-05	5742
Dysosmobacter sp001916835	levulinoylcarnitine	Food Component/Plant	-0.0614102	8.59646e-06	5.72511e-05	5742
Intestinimonas massiliensis	X - 24425		0.061388	8.66112e-06	5.76081e-05	5742
Streptococcus sp001556435	3-carboxy-4-methyl-5-pentyl-2-furanpropionate (3-CMPFP)**	Fatty Acid, Dicarboxylate	-0.0613624	8.73639e-06	5.80346e-05	5742
ER4 sp900317525	4-allylphenol sulfate	Food Component/Plant	0.0613245	8.84908e-06	5.87083e-05	5742
Intestinimonas massiliensis	cotinine N-oxide	Tobacco Metabolite	-0.0611611	9.35002e-06	6.19528e-05	5742
Intestinimonas massiliensis	glycolithocholate	Secondary Bile Acid Metabolism	0.0611228	9.47158e-06	6.2599e-05	5742
Dysosmobacter sp001916835	behenoyl dihydrosphingomyelin (d18:0/22:0)*	Dihydrosphingomyelins	-0.0611231	9.47057e-06	6.2599e-05	5742
Intestinimonas massiliensis	aspartate	Alanine and Aspartate Metabolism	-0.0611154	9.49498e-06	6.26741e-05	5742
Streptococcus sp001556435	glycoursodeoxycholate	Secondary Bile Acid Metabolism	0.0610708	9.63877e-06	6.35427e-05	5742
Dysosmobacter sp001916835	S-carboxyethylcysteine	Methionine, Cysteine, SAM and Taurine Metabolism	-0.089891	9.68208e-06	6.37475e-05	2616
Dysosmobacter sp001916835	X - 25948		-0.0610389	9.74254e-06	6.40646e-05	5742
Intestinimonas massiliensis	5alpha-pregnan-3beta,20beta-diol monosulfate (1)	Progestin Steroids	0.0610104	9.83632e-06	6.44539e-05	5742
Intestinimonas massiliensis	tauroursodeoxycholate	Secondary Bile Acid Metabolism	-0.0610104	9.83636e-06	6.44539e-05	5742
Intestinimonas massiliensis	azelate (C9-DC)	Fatty Acid, Dicarboxylate	0.0610096	9.83888e-06	6.44539e-05	5742
Dysosmobacter sp001916835	maleate	Fatty Acid, Dicarboxylate	-0.0609848	9.92132e-06	6.49123e-05	5742
Dysosmobacter sp001916835	X - 12117		-0.0609713	9.96634e-06	6.51251e-05	5742
Streptococcus sp001556435	1-palmitoyl-2-arachidonoyl-GPI (16:0/20:4)*	Phosphatidylinositol (PI)	0.0608025	1.05468e-05	6.88318e-05	5742
Dysosmobacter sp001916835	1-palmitoyl-2-docosahexaenoyl-GPC (16:0/22:6)	Phosphatidylcholine (PC)	0.0607985	1.05609e-05	6.88373e-05	5742
Streptococcus sp001556435	arachidonate (20:4n6)	Long Chain Polyunsaturated Fatty Acid (n3 and n6)	-0.0607521	1.07263e-05	6.98284e-05	5742
Dysosmobacter sp001916835	deoxycholic acid glucuronide	Secondary Bile Acid Metabolism	-0.0607271	1.08165e-05	7.03275e-05	5742
Dysosmobacter sp001916835	sphingomyelin (d18:2/23:0, d18:1/23:1, d17:1/24:1)*	Sphingomyelins	0.0607111	1.08744e-05	7.06161e-05	5742
Dysosmobacter sp001916835	benzoylcarnitine*	Chemical	0.0740408	1.09612e-05	7.1091e-05	3856
Streptococcus sp001556435	1-palmitoyl-2-docosahexaenoyl-GPC (16:0/22:6)	Phosphatidylcholine (PC)	-0.0606793	1.09908e-05	7.11944e-05	5742
Dysosmobacter sp001916835	X - 26062		-0.0606706	1.10226e-05	7.13117e-05	5742
ER4 sp900317525	(2,4 or 2,5)-dimethylphenol sulfate	Food Component/Plant	-0.0605632	1.14253e-05	7.38252e-05	5742
Dysosmobacter sp001916835	orotidine	Pyrimidine Metabolism, Orotate containing	-0.0605544	1.14589e-05	7.39502e-05	5742
Streptococcus sp001556435	(14 or 15)-methylpalmitate (a17:0 or i17:0)	Fatty Acid, Branched	-0.0605184	1.15972e-05	7.47505e-05	5742
Streptococcus sp001556435	X - 07765		0.0605144	1.16126e-05	7.47567e-05	5742
Dysosmobacter sp001916835	X - 16964		-0.0604561	1.18407e-05	7.59735e-05	5742
Dysosmobacter sp001916835	X - 12127		-0.0604549	1.18453e-05	7.59735e-05	5742
Streptococcus sp001556435	3-methoxycatechol sulfate (1)	Benzoate Metabolism	0.060459	1.1829e-05	7.59735e-05	5742
Intestinimonas massiliensis	7-methylguanine	Purine Metabolism, Guanine containing	-0.060405	1.2044e-05	7.71527e-05	5742
Intestinimonas massiliensis	sphingomyelin (d18:2/23:0, d18:1/23:1, d17:1/24:1)*	Sphingomyelins	0.0603851	1.21238e-05	7.75688e-05	5742
Streptococcus sp001556435	3,7-dimethylurate	Xanthine Metabolism	0.0603598	1.22264e-05	7.81291e-05	5742
Dysosmobacter sp001916835	homoarginine	Urea cycle; Arginine and Proline Metabolism	0.0602311	1.27607e-05	8.14435e-05	5742
Streptococcus sp001556435	X - 12543		0.0886065	1.29658e-05	8.26509e-05	2616
Dysosmobacter sp001916835	alpha-hydroxycaproate	Fatty Acid, Monohydroxy	-0.088572	1.30671e-05	8.31038e-05	2616
Dysosmobacter sp001916835	glycochenodeoxycholate glucuronide (1)	Primary Bile Acid Metabolism	-0.0601592	1.30687e-05	8.31038e-05	5742
Dysosmobacter sp001916835	X - 22834		-0.0601399	1.31527e-05	8.35359e-05	5742
Dysosmobacter sp001916835	citraconate/glutaconate	TCA Cycle	-0.0600717	1.34531e-05	8.53394e-05	5742
ER4 sp900317525	citrate	TCA Cycle	0.0600048	1.37546e-05	8.70401e-05	5742
Dysosmobacter sp001916835	glycodeoxycholate 3-sulfate	Secondary Bile Acid Metabolism	-0.0600049	1.3754e-05	8.70401e-05	5742
ER4 sp900317525	lactosyl-N-nervonoyl-sphingosine (d18:1/24:1)*	Lactosylceramides (LCER)	0.0599733	1.38985e-05	8.78438e-05	5742
ER4 sp900317525	4-methylguaiacol sulfate	Benzoate Metabolism	0.0599176	1.4157e-05	8.93692e-05	5742
Streptococcus sp001556435	cholate	Primary Bile Acid Metabolism	0.0599107	1.41894e-05	8.94652e-05	5742
Streptococcus sp001556435	tricosanoyl sphingomyelin (d18:1/23:0)*	Sphingomyelins	-0.0598829	1.43201e-05	9.01803e-05	5742
Intestinimonas massiliensis	1-stearoyl-2-oleoyl-GPE (18:0/18:1)	Phosphatidylethanolamine (PE)	-0.0598774	1.43461e-05	9.02348e-05	5742
Intestinimonas massiliensis	2-methoxyhydroquinone sulfate (2)	Benzoate Metabolism	-0.0597895	1.47686e-05	9.278e-05	5742
Dysosmobacter sp001916835	X - 24736		0.0597352	1.5035e-05	9.43404e-05	5742
ER4 sp900317525	6-hydroxyindole sulfate	Chemical	0.059722	1.51008e-05	9.45254e-05	5742
Streptococcus sp001556435	palmitoyl sphingomyelin (d18:1/16:0)	Sphingomyelins	-0.0597229	1.50964e-05	9.45254e-05	5742
ER4 sp900317525	3-(cystein-S-yl)acetaminophen*	Drug - Analgesics, Anesthetics	-0.0596214	1.56092e-05	9.75903e-05	5742
Dysosmobacter sp001916835	cortolone glucuronide (1)	Corticosteroids	-0.0595939	1.57508e-05	9.83573e-05	5742
Intestinimonas massiliensis	X - 24328		0.059587	1.57866e-05	9.84628e-05	5742
Streptococcus sp001556435	3-methylcytidine	Pyrimidine Metabolism, Cytidine containing	0.0595626	1.59134e-05	9.91355e-05	5742
Dysosmobacter sp001916835	quinate	Food Component/Plant	-0.0594597	1.64603e-05	0.00010242	5742
Streptococcus sp001556435	dihomo-linoleate (20:2n6)	Long Chain Polyunsaturated Fatty Acid (n3 and n6)	-0.0594505	1.65102e-05	0.000102608	5742
ER4 sp900317525	X - 26119		0.129262	1.66085e-05	0.000103095	1240
Intestinimonas massiliensis	sphingomyelin (d18:2/23:1)*	Sphingomyelins	0.0593617	1.69981e-05	0.000105388	5742
Dysosmobacter sp001916835	5alpha-androstan-3alpha,17alpha-diol monosulfate	Androgenic Steroids	0.0593083	1.72979e-05	0.00010712	5742
Dysosmobacter sp001916835	1-methylurate	Xanthine Metabolism	-0.0592716	1.7507e-05	0.000108285	5742
ER4 sp900317525	gamma-glutamylisoleucine*	Gamma-glutamyl Amino Acid	-0.0592017	1.79116e-05	0.000110657	5742
ER4 sp900317525	sphingomyelin (d18:2/23:1)*	Sphingomyelins	0.05917	1.80983e-05	0.000111678	5742
Intestinimonas massiliensis	methylnaphthyl sulfate (2)*	Chemical	-0.0591059	1.84808e-05	0.000113903	5742
Streptococcus sp001556435	glutamate	Glutamate Metabolism	0.0590793	1.86417e-05	0.000114759	5742
Dysosmobacter sp001916835	alpha-ketoglutaramate*	Glutamate Metabolism	0.0590712	1.86909e-05	0.000114926	5742
ER4 sp900317525	1-palmitoyl-2-arachidonoyl-GPE (16:0/20:4)*	Phosphatidylethanolamine (PE)	-0.059051	1.88147e-05	0.000115551	5742
Streptococcus sp001556435	stearoyl sphingomyelin (d18:1/18:0)	Sphingomyelins	-0.0590319	1.89319e-05	0.000116134	5742
ER4 sp900317525	azelate (C9-DC)	Fatty Acid, Dicarboxylate	0.0590105	1.90645e-05	0.000116742	5742
Dysosmobacter sp001916835	X - 23680		-0.0590087	1.90759e-05	0.000116742	5742
Intestinimonas massiliensis	X - 21842		0.0589655	1.93462e-05	0.000118257	5742
Dysosmobacter sp001916835	3-hydroxyhippurate	Benzoate Metabolism	-0.0589392	1.95125e-05	0.000119134	5742
ER4 sp900317525	mannonate*	Food Component/Plant	-0.058903	1.97434e-05	0.000120402	5742
Streptococcus sp001556435	laurylcarnitine (C12)	Fatty Acid Metabolism (Acyl Carnitine, Medium Chain)	-0.0588817	1.9881e-05	0.0001211	5742
Dysosmobacter sp001916835	N-acetyl-1-methylhistidine*	Histidine Metabolism	-0.0588723	1.9942e-05	0.00012133	5742
ER4 sp900317525	X - 23974		0.0588398	2.01536e-05	0.000122474	5742
Streptococcus sp001556435	eicosenoate (20:1)	Long Chain Monounsaturated Fatty Acid	-0.0587917	2.0471e-05	0.000124257	5742
Streptococcus sp001556435	sphingomyelin (d18:1/18:1, d18:2/18:0)	Sphingomyelins	-0.0587806	2.05445e-05	0.000124559	5742
Dysosmobacter sp001916835	pyridoxate	Vitamin B6 Metabolism	0.0587175	2.09697e-05	0.000126989	5742
Dysosmobacter sp001916835	caffeine	Xanthine Metabolism	-0.0587021	2.10749e-05	0.000127477	5742
Intestinimonas massiliensis	1-palmitoyl-2-dihomo-linolenoyl-GPC (16:0/20:3n3 or 6)*	Phosphatidylcholine (PC)	-0.0586732	2.12728e-05	0.000128485	5742
Streptococcus sp001556435	nervonoylcarnitine (C24:1)*	Fatty Acid Metabolism (Acyl Carnitine, Monounsaturated)	-0.0586706	2.12908e-05	0.000128485	5742
Streptococcus sp001556435	X - 17335		-0.0586606	2.13604e-05	0.000128756	5742
ER4 sp900317525	4-hydroxyphenylacetoylcarnitine	Tyrosine Metabolism	-0.0586454	2.14657e-05	0.000129092	5742
Dysosmobacter sp001916835	2-furoylcarnitine	Food Component/Plant	-0.086352	2.1443e-05	0.000129092	2616
Streptococcus sp001556435	sucrose	Disaccharides and Oligosaccharides	0.0863238	2.1577e-05	0.000129611	2616
Dysosmobacter sp001916835	X - 16087		0.0586255	2.16044e-05	0.000129626	5742
ER4 sp900317525	X - 11847		0.0714941	2.17971e-05	0.000130632	3856
Dysosmobacter sp001916835	cis-3,4-methyleneheptanoylcarnitine	Fatty Acid Metabolism (Acyl Carnitine, Medium Chain)	-0.0585734	2.1972e-05	0.000131378	5742
Streptococcus sp001556435	citrate	TCA Cycle	-0.0585734	2.1972e-05	0.000131378	5742
ER4 sp900317525	glycochenodeoxycholate	Primary Bile Acid Metabolism	-0.058567	2.20174e-05	0.000131498	5742
ER4 sp900317525	taurocholenate sulfate*	Secondary Bile Acid Metabolism	0.0585421	2.21952e-05	0.000132291	5742
ER4 sp900317525	X - 25790		0.0585413	2.22009e-05	0.000132291	5742
ER4 sp900317525	sphingomyelin (d18:1/20:2, d18:2/20:1, d16:1/22:2)*	Sphingomyelins	0.0585274	2.23012e-05	0.000132655	5742
Streptococcus sp001556435	3-(N-acetyl-L-cystein-S-yl) acetaminophen	Drug - Analgesics, Anesthetics	0.0585258	2.23129e-05	0.000132655	5742
ER4 sp900317525	1-(1-enyl-palmitoyl)-GPC (P-16:0)*	Lysoplasmalogen	0.0585214	2.23446e-05	0.000132692	5742
Dysosmobacter sp001916835	2-aminooctanoate	Fatty Acid, Amino	0.0584883	2.25848e-05	0.000133965	5742
Dysosmobacter sp001916835	carnitine of C10H14O2 (5)*	Partially Characterized Molecules	-0.0796022	2.27017e-05	0.000134505	3126
Streptococcus sp001556435	2-methylmalonylcarnitine (C4-DC)	Fatty Acid Metabolism (also BCAA Metabolism)	0.0657969	2.27694e-05	0.000134753	4502
Streptococcus sp001556435	4-hydroxyglutamate	Glutamate Metabolism	0.0584591	2.27992e-05	0.000134777	5742
Dysosmobacter sp001916835	16-hydroxypalmitate	Fatty Acid, Monohydroxy	-0.0584531	2.28432e-05	0.000134884	5742
Intestinimonas massiliensis	3-hydroxypyridine glucuronide	Chemical	0.0583749	2.34275e-05	0.000138049	5742
Streptococcus sp001556435	glutamine conjugate of C7H12O2*	Partially Characterized Molecules	-0.0583742	2.34322e-05	0.000138049	5742
Dysosmobacter sp001916835	3-ureidopropionate	Pyrimidine Metabolism, Uracil containing	0.0583459	2.36477e-05	0.00013916	5742
Intestinimonas massiliensis	homovanillate (HVA)	Tyrosine Metabolism	-0.0582782	2.41687e-05	0.000141906	5742
ER4 sp900317525	taurochenodeoxycholic acid 3-sulfate	Secondary Bile Acid Metabolism	0.0582797	2.41575e-05	0.000141906	5742
Dysosmobacter sp001916835	2-hydroxyglutarate	Fatty Acid, Dicarboxylate	-0.0582547	2.43526e-05	0.000142824	5742
Dysosmobacter sp001916835	indoleacetylglutamine	Tryptophan Metabolism	0.0582148	2.46677e-05	0.00014451	5742
Streptococcus sp001556435	X - 12680		0.058162	2.50896e-05	0.000146817	5742
Intestinimonas massiliensis	sphingomyelin (d18:1/19:0, d19:1/18:0)*	Sphingomyelins	0.0579742	2.66494e-05	0.000155769	5742
ER4 sp900317525	1-oleoyl-2-docosahexaenoyl-GPC (18:1/22:6)*	Phosphatidylcholine (PC)	0.0579479	2.68743e-05	0.000156908	5742
Dysosmobacter sp001916835	9-hydroxystearate	Fatty Acid, Monohydroxy	-0.0578787	2.74766e-05	0.000160244	5742
Dysosmobacter sp001916835	4-allylcatechol sulfate	Benzoate Metabolism	0.0578601	2.76409e-05	0.000161022	5742
Streptococcus sp001556435	palmitoleoylcarnitine (C16:1)*	Fatty Acid Metabolism (Acyl Carnitine, Monounsaturated)	-0.0578493	2.77366e-05	0.000161399	5742
Streptococcus sp001556435	myristoleoylcarnitine (C14:1)*	Fatty Acid Metabolism (Acyl Carnitine, Monounsaturated)	-0.0578384	2.78331e-05	0.00016178	5742
Dysosmobacter sp001916835	theanine	Food Component/Plant	0.0577919	2.82503e-05	0.000164022	5742
ER4 sp900317525	9,10-DiHOME	Fatty Acid, Dihydroxy	0.05777	2.84491e-05	0.000164992	5742
Dysosmobacter sp001916835	palmitoyl sphingomyelin (d18:1/16:0)	Sphingomyelins	0.0577538	2.85962e-05	0.000165661	5742
Streptococcus sp001556435	margarate (17:0)	Long Chain Saturated Fatty Acid	-0.0577251	2.88595e-05	0.000167	5742
Streptococcus sp001556435	10-nonadecenoate (19:1n9)	Long Chain Monounsaturated Fatty Acid	-0.0576711	2.93613e-05	0.000169716	5742
Dysosmobacter sp001916835	2-methoxyhydroquinone sulfate (1)	Benzoate Metabolism	-0.0576644	2.94245e-05	0.000169892	5742
Dysosmobacter sp001916835	2-aminophenol sulfate	Food Component/Plant	0.0576096	2.9943e-05	0.000172694	5742
Intestinimonas massiliensis	4-hydroxyphenylacetate	Phenylalanine Metabolism	-0.0575361	3.06518e-05	0.000176392	5742
Dysosmobacter sp001916835	X - 21661		0.0847222	3.06189e-05	0.000176392	2616
ER4 sp900317525	3-methoxycatechol sulfate (1)	Benzoate Metabolism	-0.057509	3.09174e-05	0.000177724	5742
ER4 sp900317525	X - 11308		0.0574677	3.13269e-05	0.000179793	5742
Dysosmobacter sp001916835	resveratrol disulfate (2)*	Food Component/Plant	-0.0574657	3.13465e-05	0.000179793	5742
Intestinimonas massiliensis	1-(1-enyl-palmitoyl)-2-oleoyl-GPC (P-16:0/18:1)*	Plasmalogen	0.0574555	3.14481e-05	0.000180178	5742
Streptococcus sp001556435	N-stearoyltaurine	Endocannabinoid	-0.0574161	3.18451e-05	0.000182252	5742
ER4 sp900317525	3-(N-acetyl-L-cystein-S-yl) acetaminophen	Drug - Analgesics, Anesthetics	-0.0573954	3.20548e-05	0.000183251	5742
ER4 sp900317525	behenoyl dihydrosphingomyelin (d18:0/22:0)*	Dihydrosphingomyelins	-0.0573452	3.257e-05	0.000185992	5742
Streptococcus sp001556435	X - 12101		-0.0573402	3.26217e-05	0.000186083	5742
Intestinimonas massiliensis	alpha-hydroxycaproate	Fatty Acid, Monohydroxy	-0.0843568	3.31356e-05	0.000188808	2616
Dysosmobacter sp001916835	1-oleoylglycerol (18:1)	Monoacylglycerol	-0.0572314	3.37663e-05	0.000192191	5742
Dysosmobacter sp001916835	2-methylserine	Glycine, Serine and Threonine Metabolism	0.0571133	3.5052e-05	0.000199291	5742
Streptococcus sp001556435	sphingomyelin (d18:2/23:1)*	Sphingomyelins	-0.0570245	3.60494e-05	0.000204739	5742
ER4 sp900317525	octadecenedioate (C18:1-DC)	Fatty Acid, Dicarboxylate	0.0570183	3.61209e-05	0.000204921	5742
Streptococcus sp001556435	decanoylcarnitine (C10)	Fatty Acid Metabolism (Acyl Carnitine, Medium Chain)	-0.0569903	3.64409e-05	0.000206511	5742
ER4 sp900317525	alliin	Food Component/Plant	0.0569415	3.70068e-05	0.000209491	5742
Dysosmobacter sp001916835	4-methylcatechol sulfate	Benzoate Metabolism	0.0568279	3.8355e-05	0.000216887	5742
Dysosmobacter sp001916835	cysteinylglycine disulfide*	Glutathione Metabolism	-0.0567315	3.95356e-05	0.00022332	5742
Intestinimonas massiliensis	3-hydroxycotinine glucuronide	Tobacco Metabolite	-0.0566425	4.06567e-05	0.000229404	5742
Dysosmobacter sp001916835	1-oleoyl-GPE (18:1)	Lysophospholipid	-0.0566245	4.08869e-05	0.000230453	5742
Streptococcus sp001556435	linoleate (18:2n6)	Long Chain Polyunsaturated Fatty Acid (n3 and n6)	-0.0566081	4.10969e-05	0.000231387	5742
ER4 sp900317525	1,2,3-benzenetriol sulfate (2)	Chemical	-0.0566026	4.11685e-05	0.00023144	5742
Streptococcus sp001556435	docosapentaenoate (n3 DPA; 22:5n3)	Long Chain Polyunsaturated Fatty Acid (n3 and n6)	-0.0566005	4.11952e-05	0.00023144	5742
Dysosmobacter sp001916835	3-methylhistidine	Histidine Metabolism	0.0565496	4.18577e-05	0.000234908	5742
Intestinimonas massiliensis	X - 18913		-0.0564989	4.25286e-05	0.00023816	5742
Dysosmobacter sp001916835	1-arachidonoyl-GPC (20:4n6)*	Lysophospholipid	-0.0565003	4.25099e-05	0.00023816	5742
ER4 sp900317525	2-naphthol sulfate	Chemical	-0.0564876	4.2679e-05	0.000238746	5742
Dysosmobacter sp001916835	citrate	TCA Cycle	0.0564608	4.30384e-05	0.000240498	5742
Streptococcus sp001556435	3-acetylphenol sulfate	Chemical	0.0564487	4.32018e-05	0.000241152	5742
ER4 sp900317525	sphingomyelin (d18:2/18:1)*	Sphingomyelins	0.0563192	4.49851e-05	0.000250838	5742
ER4 sp900317525	dodecanedioate (C12-DC)	Fatty Acid, Dicarboxylate	0.0562924	4.53637e-05	0.000252678	5742
Dysosmobacter sp001916835	aspartate	Alanine and Aspartate Metabolism	-0.0562689	4.56971e-05	0.000254263	5742
Intestinimonas massiliensis	4-hydroxyhippurate	Benzoate Metabolism	-0.0562598	4.58275e-05	0.000254717	5742
Streptococcus sp001556435	dehydroepiandrosterone sulfate (DHEA-S)	Androgenic Steroids	-0.0562219	4.63725e-05	0.000257471	5742
Intestinimonas massiliensis	5-methyluridine (ribothymidine)	Pyrimidine Metabolism, Uracil containing	0.056218	4.6429e-05	0.000257511	5742
ER4 sp900317525	1-stearoyl-2-oleoyl-GPI (18:0/18:1)*	Phosphatidylinositol (PI)	-0.0561518	4.73956e-05	0.000262592	5742
Intestinimonas massiliensis	S-methylcysteine sulfoxide	Methionine, Cysteine, SAM and Taurine Metabolism	0.056071	4.86016e-05	0.000268987	5742
Streptococcus sp001556435	X - 16087		-0.0559833	4.99452e-05	0.00027613	5742
Intestinimonas massiliensis	serine	Glycine, Serine and Threonine Metabolism	0.0559623	5.02712e-05	0.000277638	5742
Dysosmobacter sp001916835	3-hydroxyisobutyrate	Leucine, Isoleucine and Valine Metabolism	0.0558729	5.16853e-05	0.000285145	5742
ER4 sp900317525	indoleacetoylcarnitine*	Tryptophan Metabolism	0.0681541	5.19173e-05	0.000286122	3856
Dysosmobacter sp001916835	1-methylxanthine	Xanthine Metabolism	-0.0557216	5.41625e-05	0.00029818	5742
Dysosmobacter sp001916835	X - 12830		0.0556902	5.46912e-05	0.000300773	5742
ER4 sp900317525	flavin adenine dinucleotide (FAD)	Riboflavin Metabolism	-0.0556149	5.59773e-05	0.000307521	5742
Intestinimonas massiliensis	X - 21441		-0.055559	5.69512e-05	0.000312541	5742
Dysosmobacter sp001916835	N-palmitoyl-sphingosine (d18:1/16:0)	Ceramides	-0.0554964	5.80613e-05	0.000318298	5742
Intestinimonas massiliensis	X - 24588		-0.0554454	5.89793e-05	0.000322991	5742
Dysosmobacter sp001916835	sphingosine 1-phosphate	Sphingosines	-0.0554107	5.96125e-05	0.000326116	5742
ER4 sp900317525	X - 12117		-0.0554046	5.97244e-05	0.000326385	5742
Streptococcus sp001556435	sphingomyelin (d18:1/25:0, d19:0/24:1, d20:1/23:0, d19:1/24:0)*	Sphingomyelins	-0.0553897	5.99991e-05	0.000327542	5742
Intestinimonas massiliensis	sphingomyelin (d18:1/22:1, d18:2/22:0, d16:1/24:1)*	Sphingomyelins	0.0553829	6.01242e-05	0.000327881	5742
Dysosmobacter sp001916835	arabitol/xylitol	Pentose Metabolism	-0.055329	6.11295e-05	0.000333015	5742
ER4 sp900317525	X - 11632		-0.0552841	6.19788e-05	0.000337289	5742
Streptococcus sp001556435	deoxycholate	Secondary Bile Acid Metabolism	0.0552707	6.22324e-05	0.000338316	5742
Dysosmobacter sp001916835	1-palmitoyl-GPG (16:0)*	Lysophospholipid	-0.0552431	6.27624e-05	0.000340841	5742
Streptococcus sp001556435	sphingomyelin (d17:2/16:0, d18:2/15:0)*	Sphingomyelins	-0.0551885	6.38223e-05	0.000346236	5742
ER4 sp900317525	linoleoylcarnitine (C18:2)*	Fatty Acid Metabolism (Acyl Carnitine, Polyunsaturated)	0.0551804	6.39801e-05	0.000346731	5742
Intestinimonas massiliensis	cotinine	Tobacco Metabolite	-0.055159	6.44013e-05	0.000348651	5742
Streptococcus sp001556435	4-ethyl-2-methoxyphenol sulfate	Food Component/Plant	-0.0550353	6.68869e-05	0.000361731	5742
ER4 sp900317525	2-O-methylascorbic acid	Ascorbate and Aldarate Metabolism	-0.0550099	6.74073e-05	0.000364167	5742
ER4 sp900317525	sphingomyelin (d18:2/24:1, d18:1/24:2)*	Sphingomyelins	0.0549957	6.7701e-05	0.000365375	5742
Dysosmobacter sp001916835	4-hydroxyglutamate	Glutamate Metabolism	-0.0548744	7.02542e-05	0.000378762	5742
Dysosmobacter sp001916835	S-methylcysteine	Methionine, Cysteine, SAM and Taurine Metabolism	0.0548594	7.05754e-05	0.0003801	5742
ER4 sp900317525	X - 16649		0.0548354	7.10934e-05	0.000382494	5742
Intestinimonas massiliensis	X - 11308		0.0548169	7.14964e-05	0.000384265	5742
Streptococcus sp001556435	X - 21840		0.0547874	7.21408e-05	0.000387329	5742
Intestinimonas massiliensis	1-linoleoyl-GPI (18:2)*	Lysophospholipid	-0.0547531	7.28986e-05	0.000390995	5742
Dysosmobacter sp001916835	3-aminoisobutyrate	Pyrimidine Metabolism, Thymine containing	0.054741	7.3167e-05	0.000392031	5742
Dysosmobacter sp001916835	resveratrol disulfate (1)*	Food Component/Plant	-0.0547105	7.38482e-05	0.000395274	5742
Streptococcus sp001556435	1-myristoyl-2-palmitoyl-GPC (14:0/16:0)	Phosphatidylcholine (PC)	0.0546934	7.42338e-05	0.00039693	5742
Streptococcus sp001556435	10-undecenoate (11:1n1)	Medium Chain Fatty Acid	-0.0546728	7.46998e-05	0.000399012	5742
Intestinimonas massiliensis	N-formylanthranilic acid	Tryptophan Metabolism	0.0546678	7.48144e-05	0.000399214	5742
ER4 sp900317525	androstenediol (3beta,17beta) disulfate (1)	Androgenic Steroids	-0.0546104	7.61293e-05	0.0004054	5742
Streptococcus sp001556435	X - 22771		-0.054612	7.60923e-05	0.0004054	5742
Streptococcus sp001556435	sphingomyelin (d18:2/24:1, d18:1/24:2)*	Sphingomyelins	-0.0545904	7.65925e-05	0.00040745	5742
Intestinimonas massiliensis	ethyl alpha-glucopyranoside	Food Component/Plant	-0.0545603	7.7295e-05	0.000410768	5742
Dysosmobacter sp001916835	gamma-glutamyltyrosine	Gamma-glutamyl Amino Acid	-0.0545249	7.81301e-05	0.000414782	5742
Streptococcus sp001556435	glutamine_degradant*	Partially Characterized Molecules	0.0545197	7.82518e-05	0.000415005	5742
Intestinimonas massiliensis	citramalate	Glutamate Metabolism	-0.0544697	7.94479e-05	0.00042092	5742
ER4 sp900317525	glucuronide of piperine metabolite C17H21NO3 (3)*	Food Component/Plant	-0.054462	7.96332e-05	0.000421473	5742
Intestinimonas massiliensis	1,2,3-benzenetriol sulfate (2)	Chemical	-0.0544331	8.03316e-05	0.000424738	5742
Intestinimonas massiliensis	taurochenodeoxycholate	Primary Bile Acid Metabolism	-0.0544284	8.04475e-05	0.000424919	5742
Streptococcus sp001556435	gamma-glutamylphenylalanine	Gamma-glutamyl Amino Acid	0.0543903	8.13804e-05	0.000429411	5742
Dysosmobacter sp001916835	methylsuccinate	Leucine, Isoleucine and Valine Metabolism	0.0543775	8.1696e-05	0.000430641	5742
Dysosmobacter sp001916835	cystathionine	Methionine, Cysteine, SAM and Taurine Metabolism	0.0543699	8.18835e-05	0.000431192	5742
ER4 sp900317525	sphingomyelin (d18:1/25:0, d19:0/24:1, d20:1/23:0, d19:1/24:0)*	Sphingomyelins	0.0543664	8.19698e-05	0.000431211	5742
Intestinimonas massiliensis	1-palmitoyl-2-linoleoyl-GPI (16:0/18:2)	Phosphatidylinositol (PI)	-0.0543535	8.22903e-05	0.00043246	5742
Streptococcus sp001556435	X - 12849		0.0543051	8.35014e-05	0.000438382	5742
Intestinimonas massiliensis	gamma-glutamylisoleucine*	Gamma-glutamyl Amino Acid	-0.0542812	8.41074e-05	0.000441119	5742
ER4 sp900317525	N2,N5-diacetylornithine	Urea cycle; Arginine and Proline Metabolism	0.0542612	8.46172e-05	0.000442901	5742
Dysosmobacter sp001916835	ethyl alpha-glucopyranoside	Food Component/Plant	-0.0542623	8.45881e-05	0.000442901	5742
Dysosmobacter sp001916835	ascorbic acid 2-sulfate	Ascorbate and Aldarate Metabolism	0.0541882	8.65008e-05	0.000452306	5742
Intestinimonas massiliensis	S-methylcysteine	Methionine, Cysteine, SAM and Taurine Metabolism	0.0541741	8.68684e-05	0.000453772	5742
Intestinimonas massiliensis	X - 21821		-0.0541615	8.71978e-05	0.000455036	5742
Streptococcus sp001556435	X - 18886		-0.0541096	8.85721e-05	0.000461745	5742
Streptococcus sp001556435	2-methoxyresorcinol sulfate	Chemical	0.0540605	8.98909e-05	0.000468152	5742
Streptococcus sp001556435	X - 17612		-0.0735154	9.16665e-05	0.000476879	3126
Streptococcus sp001556435	octanoylcarnitine (C8)	Fatty Acid Metabolism (Acyl Carnitine, Medium Chain)	-0.0539924	9.17497e-05	0.000476879	5742
Dysosmobacter sp001916835	X - 23655		-0.0539859	9.19305e-05	0.000477342	5742
Streptococcus sp001556435	sphingomyelin (d18:1/19:0, d19:1/18:0)*	Sphingomyelins	-0.0539673	9.24447e-05	0.000479534	5742
Intestinimonas massiliensis	1-stearoyl-2-oleoyl-GPC (18:0/18:1)	Phosphatidylcholine (PC)	-0.0539397	9.32135e-05	0.000483041	5742
Streptococcus sp001556435	gamma-glutamyl-2-aminobutyrate	Gamma-glutamyl Amino Acid	-0.0539322	9.34236e-05	0.000483648	5742
Dysosmobacter sp001916835	1,2-dilinoleoyl-GPC (18:2/18:2)	Phosphatidylcholine (PC)	0.0539029	9.42482e-05	0.000487433	5742
Streptococcus sp001556435	X - 21815		0.0538931	9.4526e-05	0.000488385	5742
Streptococcus sp001556435	glutarate (C5-DC)	Fatty Acid, Dicarboxylate	0.0538631	9.53793e-05	0.000492305	5742
ER4 sp900317525	N-acetylglutamate	Glutamate Metabolism	-0.0538411	9.60119e-05	0.000495079	5742
Intestinimonas massiliensis	phenol glucuronide	Tyrosine Metabolism	-0.053815	9.67652e-05	0.00049847	5742
Intestinimonas massiliensis	N-alpha-acetylornithine	Urea cycle; Arginine and Proline Metabolism	0.0538007	9.71809e-05	0.000500117	5742
Dysosmobacter sp001916835	cis-4-decenoate (10:1n6)*	Medium Chain Fatty Acid	0.0537714	9.80363e-05	0.000504021	5742
Streptococcus sp001556435	5alpha-androstan-3alpha,17alpha-diol monosulfate	Androgenic Steroids	-0.0536967	0.000100253	0.000514911	5742
Streptococcus sp001556435	5-dodecenoylcarnitine (C12:1)	Fatty Acid Metabolism (Acyl Carnitine, Monounsaturated)	-0.0536362	0.00010208	0.000523775	5742
Intestinimonas massiliensis	xanthurenate	Tryptophan Metabolism	-0.0536251	0.000102421	0.000524494	5742
Streptococcus sp001556435	adrenate (22:4n6)	Long Chain Polyunsaturated Fatty Acid (n3 and n6)	-0.0536266	0.000102373	0.000524494	5742
Streptococcus sp001556435	X - 23678		-0.0536014	0.000103148	0.000527616	5742
Streptococcus sp001556435	4-methyl-2-oxopentanoate	Leucine, Isoleucine and Valine Metabolism	-0.0535986	0.000103234	0.000527616	5742
ER4 sp900317525	lithocholic acid sulfate (2)	Secondary Bile Acid Metabolism	0.0535768	0.000103907	0.000530535	5742
Streptococcus sp001556435	X - 24411		0.0729187	0.000104534	0.000533213	3126
ER4 sp900317525	N,N,N-trimethyl-5-aminovalerate	Lysine Metabolism	-0.0535097	0.000106008	0.000540206	5742
ER4 sp900317525	X - 21736		-0.0535032	0.000106214	0.000540726	5742
ER4 sp900317525	sphingomyelin (d18:0/18:0, d19:0/17:0)*	Dihydrosphingomyelins	-0.0534841	0.000106818	0.000543271	5742
Streptococcus sp001556435	heneicosapentaenoate (21:5n3)	Long Chain Polyunsaturated Fatty Acid (n3 and n6)	-0.0534619	0.000107527	0.000546342	5742
Intestinimonas massiliensis	sphingomyelin (d18:2/24:2)*	Sphingomyelins	0.0534429	0.000108138	0.000548912	5742
Intestinimonas massiliensis	sphingomyelin (d17:2/16:0, d18:2/15:0)*	Sphingomyelins	0.0534073	0.000109289	0.000554216	5742
Dysosmobacter sp001916835	feruloylquinate (4)	Food Component/Plant	-0.0786111	0.000110117	0.000557868	2616
Streptococcus sp001556435	myristoylcarnitine (C14)	Fatty Acid Metabolism (Acyl Carnitine, Long Chain Saturated)	-0.0532984	0.000112885	0.000571338	5742
Dysosmobacter sp001916835	hydroxyasparagine**	Alanine and Aspartate Metabolism	-0.053266	0.000113977	0.000576303	5742
Intestinimonas massiliensis	sphingomyelin (d18:1/20:1, d18:2/20:0)*	Sphingomyelins	0.0532561	0.000114311	0.000577192	5742
Streptococcus sp001556435	gamma-glutamyltyrosine	Gamma-glutamyl Amino Acid	0.0532542	0.000114374	0.000577192	5742
ER4 sp900317525	1-oleoyl-2-arachidonoyl-GPE (18:1/20:4)*	Phosphatidylethanolamine (PE)	-0.0532134	0.000115767	0.000583392	5742
ER4 sp900317525	X - 25271		0.0532117	0.000115827	0.000583392	5742
Intestinimonas massiliensis	X - 11381		-0.0532064	0.000116009	0.000583746	5742
Intestinimonas massiliensis	cysteine-glutathione disulfide	Glutathione Metabolism	0.0531695	0.000117285	0.000589592	5742
Intestinimonas massiliensis	sphingomyelin (d18:2/21:0, d16:2/23:0)*	Sphingomyelins	0.0530987	0.000119771	0.000601509	5742
Intestinimonas massiliensis	metabolonic lactone sulfate	Partially Characterized Molecules	-0.0530784	0.000120492	0.000604547	5742
Streptococcus sp001556435	1-palmitoyl-2-palmitoleoyl-GPC (16:0/16:1)*	Phosphatidylcholine (PC)	0.0530691	0.000120823	0.000605626	5742
Streptococcus sp001556435	acetylcarnitine (C2)	Fatty Acid Metabolism (Acyl Carnitine, Short Chain)	-0.0530591	0.000121181	0.000606836	5742
Dysosmobacter sp001916835	sphingomyelin (d18:1/21:0, d17:1/22:0, d16:1/23:0)*	Sphingomyelins	0.0530473	0.000121603	0.000608365	5742
Dysosmobacter sp001916835	dopamine 3-O-sulfate	Tyrosine Metabolism	0.0530315	0.000122173	0.000610629	5742
Intestinimonas massiliensis	1-linolenoyl-GPC (18:3)*	Lysophospholipid	-0.0530181	0.000122658	0.000612468	5742
Intestinimonas massiliensis	sebacate (C10-DC)	Fatty Acid, Dicarboxylate	0.0530081	0.000123021	0.000613692	5742
ER4 sp900317525	1-oleoyl-GPE (18:1)	Lysophospholipid	-0.053	0.000123318	0.000614584	5742
Streptococcus sp001556435	5-methylthioadenosine (MTA)	Polyamine Metabolism	0.0529896	0.000123697	0.000615881	5742
Dysosmobacter sp001916835	cholic acid glucuronide	Primary Bile Acid Metabolism	0.0529103	0.000126626	0.000629863	5742
Dysosmobacter sp001916835	galactonate	Fructose, Mannose and Galactose Metabolism	-0.0528638	0.000128373	0.000637838	5742
Dysosmobacter sp001916835	hydantoin-5-propionate	Histidine Metabolism	0.0528612	0.000128474	0.000637838	5742
Intestinimonas massiliensis	gamma-glutamyltyrosine	Gamma-glutamyl Amino Acid	-0.0528387	0.000129328	0.000641467	5742
Dysosmobacter sp001916835	X - 25422		-0.052817	0.000130159	0.000644972	5742
Dysosmobacter sp001916835	X - 25217		0.0777752	0.000130298	0.000645048	2616
ER4 sp900317525	glycine conjugate of C10H14O2 (1)*	Partially Characterized Molecules	-0.0528053	0.000130608	0.000645367	5742
ER4 sp900317525	carnitine	Carnitine Metabolism	-0.0528052	0.00013061	0.000645367	5742
Intestinimonas massiliensis	4-ethyl-2-methoxyphenol sulfate	Food Component/Plant	0.0527476	0.000132843	0.000655781	5742
Dysosmobacter sp001916835	7-alpha-hydroxy-3-oxo-4-cholestenoate (7-Hoca)	Sterol	-0.0526978	0.000134802	0.000664191	5742
Streptococcus sp001556435	X - 12104		0.0526979	0.000134799	0.000664191	5742
Intestinimonas massiliensis	sphingomyelin (d18:1/22:2, d18:2/22:1, d16:1/24:2)*	Sphingomyelins	0.0526917	0.000135046	0.000664762	5742
Dysosmobacter sp001916835	etiocholanolone glucuronide	Androgenic Steroids	0.0525713	0.000139905	0.00068803	5742
Dysosmobacter sp001916835	N-acetyltyrosine	Tyrosine Metabolism	-0.0525323	0.000141514	0.00069529	5742
Streptococcus sp001556435	2-O-methylascorbic acid	Ascorbate and Aldarate Metabolism	0.0524534	0.00014482	0.00071086	5742
Streptococcus sp001556435	X - 26119		-0.11411	0.000145944	0.000715701	1240
Streptococcus sp001556435	X - 24518		0.0772016	0.000146106	0.000715822	2616
Intestinimonas massiliensis	pregnenetriol sulfate*	Pregnenolone Steroids	-0.0524009	0.000147063	0.000719836	5742
ER4 sp900317525	2-methoxyhydroquinone sulfate (2)	Benzoate Metabolism	-0.0523437	0.000149543	0.000731288	5742
Dysosmobacter sp001916835	ceramide (d16:1/24:1, d18:1/22:1)*	Ceramides	-0.052335	0.000149925	0.000732467	5742
Dysosmobacter sp001916835	2-piperidinone	Food Component/Plant	-0.0522685	0.00015286	0.000746108	5742
Dysosmobacter sp001916835	bilirubin degradation product, C16H18N2O5 (1)**	Partially Characterized Molecules	0.0522563	0.000153409	0.000748084	5742
Streptococcus sp001556435	sphingomyelin (d18:1/24:1, d18:2/24:0)*	Sphingomyelins	-0.0522283	0.000154664	0.000753499	5742
Intestinimonas massiliensis	1-palmitoleoyl-GPC (16:1)*	Lysophospholipid	-0.0521758	0.000157051	0.000762986	5742
ER4 sp900317525	5alpha-androstan-3beta,17beta-diol monosulfate (2)	Androgenic Steroids	0.0521812	0.000156803	0.000762986	5742
ER4 sp900317525	cysteine-glutathione disulfide	Glutathione Metabolism	0.0521777	0.000156965	0.000762986	5742
ER4 sp900317525	X - 24811		0.0521373	0.000158822	0.000770873	5742
Intestinimonas massiliensis	sphingomyelin (d17:1/14:0, d16:1/15:0)*	Sphingomyelins	0.0520862	0.000161202	0.000781696	5742
Intestinimonas massiliensis	pyrraline	Food Component/Plant	-0.0520662	0.00016214	0.000785513	5742
Dysosmobacter sp001916835	pregnanediol-3-glucuronide	Progestin Steroids	0.0520521	0.000162808	0.000788013	5742
ER4 sp900317525	gamma-CEHC	Tocopherol Metabolism	0.0519839	0.000166065	0.000803031	5742
Dysosmobacter sp001916835	5-hydroxylysine	Lysine Metabolism	-0.0519609	0.000167176	0.000807656	5742
Dysosmobacter sp001916835	adrenate (22:4n6)	Long Chain Polyunsaturated Fatty Acid (n3 and n6)	-0.0519167	0.000169336	0.000817332	5742
Dysosmobacter sp001916835	sphingomyelin (d18:1/25:0, d19:0/24:1, d20:1/23:0, d19:1/24:0)*	Sphingomyelins	0.0518656	0.000171862	0.000828757	5742
ER4 sp900317525	N-delta-acetylornithine	Urea cycle; Arginine and Proline Metabolism	0.051835	0.000173391	0.000835358	5742
Intestinimonas massiliensis	dihomo-linolenoylcarnitine (C20:3n3 or 6)*	Fatty Acid Metabolism (Acyl Carnitine, Polyunsaturated)	-0.0516471	0.000183071	0.000881178	5742
Dysosmobacter sp001916835	1,3,7-trimethylurate	Xanthine Metabolism	-0.0516185	0.000184591	0.000887502	5742
Dysosmobacter sp001916835	metabolonic lactone sulfate	Partially Characterized Molecules	-0.051616	0.000184726	0.000887502	5742
ER4 sp900317525	pimeloylcarnitine/3-methyladipoylcarnitine (C7-DC)	Fatty Acid Metabolism (Acyl Carnitine, Dicarboxylate)	0.0515967	0.000185757	0.000891633	5742
Streptococcus sp001556435	X - 12456		-0.0515764	0.000186845	0.000896033	5742
Streptococcus sp001556435	X - 22162		0.0515684	0.000187275	0.000897266	5742
Streptococcus sp001556435	sphingomyelin (d18:1/20:1, d18:2/20:0)*	Sphingomyelins	-0.0515551	0.000187998	0.000899904	5742
ER4 sp900317525	1-arachidonoyl-GPI (20:4)*	Lysophospholipid	-0.0514733	0.000192477	0.000920496	5742
Intestinimonas massiliensis	X - 12544		0.0514297	0.000194906	0.000930404	5742
Streptococcus sp001556435	eicosapentaenoate (EPA; 20:5n3)	Long Chain Polyunsaturated Fatty Acid (n3 and n6)	-0.0514299	0.000194895	0.000930404	5742
Intestinimonas massiliensis	2-O-methylascorbic acid	Ascorbate and Aldarate Metabolism	-0.0513925	0.000197002	0.00093955	5742
ER4 sp900317525	X - 24947		0.0513754	0.00019797	0.000943302	5742
Intestinimonas massiliensis	hyocholate	Secondary Bile Acid Metabolism	-0.0513563	0.000199061	0.000947634	5742
Streptococcus sp001556435	androstenediol (3beta,17beta) disulfate (2)	Androgenic Steroids	-0.0513448	0.000199722	0.000949911	5742
ER4 sp900317525	X - 11849		0.0513328	0.000200407	0.000952298	5742
ER4 sp900317525	N-lactoyl isoleucine	Leucine, Isoleucine and Valine Metabolism	-0.0513213	0.000201074	0.000953827	5742
Dysosmobacter sp001916835	sphingomyelin (d18:0/20:0, d16:0/22:0)*	Dihydrosphingomyelins	-0.0513209	0.000201095	0.000953827	5742
ER4 sp900317525	X - 24328		0.0513069	0.000201904	0.000956793	5742
Dysosmobacter sp001916835	2-methoxyresorcinol sulfate	Chemical	-0.0512693	0.000204092	0.000966283	5742
Intestinimonas massiliensis	picolinate	Tryptophan Metabolism	0.0512489	0.000205289	0.000970854	5742
Streptococcus sp001556435	13-HODE + 9-HODE	Fatty Acid, Monohydroxy	-0.0512465	0.00020543	0.000970854	5742
Intestinimonas massiliensis	X - 24801		-0.0753629	0.000209821	0.000990706	2616
Dysosmobacter sp001916835	caproate (6:0)	Medium Chain Fatty Acid	0.0511445	0.00021152	0.000997824	5742
ER4 sp900317525	1,2,3-benzenetriol sulfate (1)	Chemical	-0.0511287	0.000212478	0.00100144	5742
Intestinimonas massiliensis	3-hydroxybutyrate (BHBA)	Ketone Bodies	0.0511159	0.000213264	0.00100423	5742
Dysosmobacter sp001916835	glycine conjugate of C10H12O2*	Partially Characterized Molecules	-0.0511081	0.000213736	0.00100554	5742
Streptococcus sp001556435	3-hydroxylaurate	Fatty Acid, Monohydroxy	-0.0511016	0.000214137	0.00100652	5742
Intestinimonas massiliensis	tetrahydrocortisol glucuronide	Corticosteroids	-0.051093	0.000214662	0.00100808	5742
Streptococcus sp001556435	hydroxyasparagine**	Alanine and Aspartate Metabolism	0.0510736	0.000215854	0.00101276	5742
Intestinimonas massiliensis	carotene diol (2)	Vitamin A Metabolism	0.0510651	0.000216379	0.00101431	5742
Streptococcus sp001556435	carotene diol (2)	Vitamin A Metabolism	-0.0510082	0.000219924	0.00103	5742
Dysosmobacter sp001916835	1-stearoyl-GPE (18:0)	Lysophospholipid	-0.0509239	0.000225277	0.00105413	5742
ER4 sp900317525	N-acetylputrescine	Polyamine Metabolism	-0.0509202	0.000225516	0.0010543	5742
Dysosmobacter sp001916835	cysteine-glutathione disulfide	Glutathione Metabolism	0.0508725	0.000228599	0.00106775	5742
Dysosmobacter sp001916835	gamma-glutamyltryptophan	Gamma-glutamyl Amino Acid	-0.0508295	0.000231418	0.00107995	5742
Intestinimonas massiliensis	4-vinylguaiacol sulfate	Food Component/Plant	-0.0508255	0.000231684	0.00108022	5742
ER4 sp900317525	2-hydroxyacetaminophen sulfate*	Drug - Analgesics, Anesthetics	0.0508209	0.000231984	0.00108066	5742
Streptococcus sp001556435	indolin-2-one	Food Component/Plant	-0.0508004	0.000233339	0.001086	5742
Intestinimonas massiliensis	gamma-glutamylcitrulline*	Gamma-glutamyl Amino Acid	-0.0507794	0.000234736	0.00109152	5742
Streptococcus sp001556435	3-hydroxyhexanoylcarnitine (1)	Fatty Acid Metabolism (Acyl Carnitine, Hydroxy)	-0.0507518	0.000236587	0.00109915	5742
Dysosmobacter sp001916835	1-stearoyl-GPG (18:0)	Lysophospholipid	-0.0506914	0.00024068	0.00111716	5742
ER4 sp900317525	sphinganine	Sphingolipid Synthesis	-0.0506819	0.000241332	0.00111919	5742
Intestinimonas massiliensis	X - 19299		0.0746085	0.000242859	0.00112394	2616
Dysosmobacter sp001916835	tetradecadienedioate (C14:2-DC)*	Fatty Acid, Dicarboxylate	-0.0506602	0.00024282	0.00112394	5742
Dysosmobacter sp001916835	glucuronide of piperine metabolite C17H21NO3 (5)*	Food Component/Plant	-0.0506576	0.000243003	0.00112394	5742
ER4 sp900317525	cis-3,4-methyleneheptanoylglycine	Fatty Acid Metabolism (Acyl Glycine)	-0.0505874	0.000247883	0.0011455	5742
Streptococcus sp001556435	2-methoxyacetaminophen glucuronide*	Drug - Analgesics, Anesthetics	0.0505003	0.000254076	0.00117307	5742
Dysosmobacter sp001916835	N-acetyltaurine	Methionine, Cysteine, SAM and Taurine Metabolism	-0.050429	0.000259246	0.00119589	5742
ER4 sp900317525	2-methoxyhydroquinone sulfate (1)	Benzoate Metabolism	-0.0504165	0.00026017	0.00119908	5742
Intestinimonas massiliensis	beta-cryptoxanthin	Vitamin A Metabolism	0.050404	0.000261091	0.00120104	5742
ER4 sp900317525	alpha-ketoglutarate	TCA Cycle	-0.0504056	0.000260972	0.00120104	5742
ER4 sp900317525	alpha-hydroxyisocaproate	Leucine, Isoleucine and Valine Metabolism	0.0504013	0.000261286	0.00120104	5742
Dysosmobacter sp001916835	sphingomyelin (d18:2/21:0, d16:2/23:0)*	Sphingomyelins	0.0503917	0.000261998	0.00120325	5742
Dysosmobacter sp001916835	alpha-ketoglutarate	TCA Cycle	-0.0503507	0.000265043	0.00121553	5742
Dysosmobacter sp001916835	sphingomyelin (d18:2/23:1)*	Sphingomyelins	0.0503484	0.000265221	0.00121553	5742
Streptococcus sp001556435	2-methoxyacetaminophen sulfate*	Drug - Analgesics, Anesthetics	0.0503463	0.000265372	0.00121553	5742
Dysosmobacter sp001916835	1-methyl-5-imidazolelactate	Histidine Metabolism	0.0503316	0.000266477	0.00121952	5742
ER4 sp900317525	palmitoleate (16:1n7)	Long Chain Monounsaturated Fatty Acid	-0.0503031	0.000268625	0.00122827	5742
Streptococcus sp001556435	10-heptadecenoate (17:1n7)	Long Chain Monounsaturated Fatty Acid	-0.050245	0.000273063	0.00124747	5742
ER4 sp900317525	cystine	Methionine, Cysteine, SAM and Taurine Metabolism	-0.0502323	0.000274042	0.00125084	5742
ER4 sp900317525	glycosyl ceramide (d18:2/24:1, d18:1/24:2)*	Hexosylceramides (HCER)	0.0501735	0.000278613	0.00126958	5742
Streptococcus sp001556435	pentadecanoate (15:0)	Long Chain Saturated Fatty Acid	-0.0501732	0.000278635	0.00126958	5742
ER4 sp900317525	beta-sitosterol	Sterol	0.0501588	0.000279764	0.00127361	5742
ER4 sp900317525	X - 24812		-0.0501341	0.000281719	0.00128139	5742
Dysosmobacter sp001916835	sphingomyelin (d18:1/22:1, d18:2/22:0, d16:1/24:1)*	Sphingomyelins	0.0500698	0.000286855	0.00130361	5742
Streptococcus sp001556435	GlcNAc sulfate conjugate of C21H34O2 steroid**	Partially Characterized Molecules	-0.050052	0.000288286	0.00130898	5742
ER4 sp900317525	X - 24337		-0.0500346	0.000289701	0.00131425	5742
Streptococcus sp001556435	3-hydroxymyristate	Fatty Acid, Monohydroxy	-0.0500266	0.000290351	0.00131606	5742
ER4 sp900317525	cysteine sulfinic acid	Methionine, Cysteine, SAM and Taurine Metabolism	-0.0500077	0.000291894	0.0013219	5742
Dysosmobacter sp001916835	N4-acetylcytidine	Pyrimidine Metabolism, Cytidine containing	-0.0499832	0.000293906	0.00132986	5742
ER4 sp900317525	anthranilate	Tryptophan Metabolism	0.0562219	0.000296461	0.00134025	4502
Dysosmobacter sp001916835	N,N,N-trimethyl-alanylproline betaine (TMAP)	Urea cycle; Arginine and Proline Metabolism	0.0499405	0.000297441	0.00134352	5742
Intestinimonas massiliensis	2-hydroxypalmitate	Fatty Acid, Monohydroxy	0.0499297	0.000298349	0.00134528	5742
Streptococcus sp001556435	glycerol	Glycerolipid Metabolism	-0.0499302	0.000298305	0.00134528	5742
Streptococcus sp001556435	X - 21258		0.0499253	0.000298713	0.00134576	5742
Dysosmobacter sp001916835	octadecadienedioate (C18:2-DC)*	Fatty Acid, Dicarboxylate	0.0499023	0.000300644	0.00135329	5742
Intestinimonas massiliensis	palmitoyl-sphingosine-phosphoethanolamine (d18:1/16:0)	Ceramide PEs	0.0498348	0.000306378	0.00137791	5742
Dysosmobacter sp001916835	3-methoxycatechol sulfate (2)	Benzoate Metabolism	0.0498281	0.000306952	0.0013793	5742
Dysosmobacter sp001916835	methyl glucopyranoside (alpha + beta)	Food Component/Plant	0.0498064	0.000308815	0.00138647	5742
Intestinimonas massiliensis	1,5-anhydroglucitol (1,5-AG)	Glycolysis, Gluconeogenesis, and Pyruvate Metabolism	-0.0497975	0.00030959	0.00138756	5742
Dysosmobacter sp001916835	N,N-dimethyl-5-aminovalerate	Lysine Metabolism	0.0560503	0.000309386	0.00138756	4502
Dysosmobacter sp001916835	iminodiacetate (IDA)	Chemical	0.0497863	0.000310558	0.0013907	5742
Dysosmobacter sp001916835	N,N-dimethylalanine	Alanine and Aspartate Metabolism	0.0497556	0.000313233	0.00140148	5742
Dysosmobacter sp001916835	bilirubin degradation product, C16H18N2O5 (3)**	Partially Characterized Molecules	0.0607015	0.000314035	0.00140386	3856
Dysosmobacter sp001916835	lanthionine	Methionine, Cysteine, SAM and Taurine Metabolism	0.0497381	0.000314768	0.00140593	5742
ER4 sp900317525	1-palmitoyl-2-docosahexaenoyl-GPC (16:0/22:6)	Phosphatidylcholine (PC)	0.0497304	0.000315439	0.00140772	5742
Intestinimonas massiliensis	1-palmitoyl-2-arachidonoyl-GPI (16:0/20:4)*	Phosphatidylinositol (PI)	-0.0497222	0.000316165	0.00140975	5742
Streptococcus sp001556435	hexanoylcarnitine (C6)	Fatty Acid Metabolism (Acyl Carnitine, Medium Chain)	-0.0497059	0.000317604	0.00141496	5742
ER4 sp900317525	oleoyl-linoleoyl-glycerol (18:1/18:2) [2]	Diacylglycerol	-0.0496855	0.000319422	0.00141941	5742
Streptococcus sp001556435	branched-chain, straight-chain, or cyclopropyl 12:1 fatty acid*	Partially Characterized Molecules	-0.0496908	0.000318947	0.00141941	5742
Streptococcus sp001556435	1-linolenoyl-GPC (18:3)*	Lysophospholipid	0.0496858	0.000319389	0.00141941	5742
Dysosmobacter sp001916835	oleoyl-oleoyl-glycerol (18:1/18:1) [2]*	Diacylglycerol	-0.0731266	0.000322418	0.0014315	2616
Intestinimonas massiliensis	pyridoxate	Vitamin B6 Metabolism	0.0495807	0.000328882	0.00145896	5742
ER4 sp900317525	4-hydroxyglutamate	Glutamate Metabolism	-0.0495653	0.000330293	0.00146397	5742
Streptococcus sp001556435	caproate (6:0)	Medium Chain Fatty Acid	-0.0495606	0.000330729	0.00146466	5742
Streptococcus sp001556435	nonanoylcarnitine (C9)	Fatty Acid Metabolism (Acyl Carnitine, Medium Chain)	-0.0495361	0.000332991	0.00147342	5742
ER4 sp900317525	indoleacetylglutamine	Tryptophan Metabolism	0.0495244	0.000334077	0.00147697	5742
Dysosmobacter sp001916835	anthranilate	Tryptophan Metabolism	0.0557267	0.000335212	0.00148073	4502
Streptococcus sp001556435	X - 17676		0.049354	0.000350255	0.00154587	5742
Intestinimonas massiliensis	3-methoxycatechol sulfate (1)	Benzoate Metabolism	-0.0493223	0.00035335	0.00155821	5742
ER4 sp900317525	X - 14056		-0.0493147	0.000354088	0.00156015	5742
Streptococcus sp001556435	1-palmitoyl-2-linoleoyl-GPI (16:0/18:2)	Phosphatidylinositol (PI)	0.049295	0.000356024	0.00156735	5742
ER4 sp900317525	oleoyl-oleoyl-glycerol (18:1/18:1) [2]*	Diacylglycerol	-0.0725757	0.000357766	0.00157369	2616
ER4 sp900317525	X - 13866		0.049268	0.000358699	0.00157646	5742
Intestinimonas massiliensis	1-oleoyl-GPE (18:1)	Lysophospholipid	-0.0489913	0.000387178	0.00170019	5742
Intestinimonas massiliensis	2-methoxyresorcinol sulfate	Chemical	-0.0489594	0.00039059	0.00171372	5742
Intestinimonas massiliensis	X - 12026		0.0489353	0.000393193	0.0017237	5742
Dysosmobacter sp001916835	1-(1-enyl-palmitoyl)-2-oleoyl-GPC (P-16:0/18:1)*	Plasmalogen	0.0489183	0.000395028	0.00173028	5742
Streptococcus sp001556435	3-hydroxydecanoylcarnitine	Fatty Acid Metabolism (Acyl Carnitine, Hydroxy)	-0.0488276	0.000405006	0.0017725	5742
ER4 sp900317525	N-acetyl-1-methylhistidine*	Histidine Metabolism	-0.0488216	0.00040567	0.00177391	5742
Streptococcus sp001556435	4-acetamidophenol	Drug - Analgesics, Anesthetics	0.0488074	0.000407249	0.00177932	5742
Intestinimonas massiliensis	succinylcarnitine (C4-DC)	TCA Cycle	-0.0487295	0.00041605	0.00181625	5742
Streptococcus sp001556435	X - 16124		-0.048714	0.000417817	0.001821	5742
Streptococcus sp001556435	N-acetyltaurine	Methionine, Cysteine, SAM and Taurine Metabolism	0.0487138	0.000417837	0.001821	5742
ER4 sp900317525	tartronate (hydroxymalonate)	Food Component/Plant	0.0487036	0.000419015	0.00182461	5742
Intestinimonas massiliensis	4-vinylphenol sulfate	Benzoate Metabolism	-0.0486827	0.000421416	0.00183353	5742
Intestinimonas massiliensis	X - 24241		-0.0716415	0.000426111	0.00185241	2616
Dysosmobacter sp001916835	catechol sulfate	Benzoate Metabolism	0.0485448	0.000437615	0.00190083	5742
Streptococcus sp001556435	X - 24546		-0.0485356	0.000438713	0.00190402	5742
Intestinimonas massiliensis	sphingomyelin (d18:1/18:1, d18:2/18:0)	Sphingomyelins	0.0485094	0.000441866	0.0019161	5742
Dysosmobacter sp001916835	N-acetyl-cadaverine	Lysine Metabolism	-0.071384	0.000446996	0.00193673	2616
Dysosmobacter sp001916835	retinol (Vitamin A)	Vitamin A Metabolism	-0.0484487	0.000449244	0.00194486	5742
ER4 sp900317525	octadecadienedioate (C18:2-DC)*	Fatty Acid, Dicarboxylate	0.0483964	0.000455696	0.00197055	5742
ER4 sp900317525	sphingomyelin (d18:1/22:1, d18:2/22:0, d16:1/24:1)*	Sphingomyelins	0.0483945	0.000455936	0.00197055	5742
Intestinimonas massiliensis	X - 21285		-0.0483795	0.000457795	0.00197695	5742
Intestinimonas massiliensis	4-ethylphenylsulfate	Benzoate Metabolism	0.0483219	0.000465027	0.00200485	5742
ER4 sp900317525	homovanillate (HVA)	Tyrosine Metabolism	-0.0483249	0.000464648	0.00200485	5742
Dysosmobacter sp001916835	5-acetylamino-6-amino-3-methyluracil	Xanthine Metabolism	-0.0483127	0.000466198	0.00200824	5742
ER4 sp900317525	X - 24425		0.0482923	0.000468787	0.00201772	5742
Dysosmobacter sp001916835	2-stearoyl-GPE (18:0)*	Lysophospholipid	-0.0482297	0.000476829	0.00205064	5742
Streptococcus sp001556435	sphingomyelin (d18:2/21:0, d16:2/23:0)*	Sphingomyelins	-0.0482058	0.000479932	0.00206228	5742
ER4 sp900317525	1-palmitoleoyl-2-linolenoyl-GPC (16:1/18:3)*	Phosphatidylcholine (PC)	-0.0481829	0.000482936	0.00207348	5742
Dysosmobacter sp001916835	X - 21845		0.0481728	0.000484253	0.00207742	5742
Dysosmobacter sp001916835	X - 23639		-0.048152	0.000487	0.00208748	5742
Intestinimonas massiliensis	1-myristoyl-2-palmitoyl-GPC (14:0/16:0)	Phosphatidylcholine (PC)	-0.0480575	0.000499627	0.00213985	5742
Streptococcus sp001556435	glycoursodeoxycholic acid sulfate (1)	Secondary Bile Acid Metabolism	0.0480323	0.000503049	0.00215274	5742
ER4 sp900317525	X - 24801		-0.0707342	0.000503996	0.00215502	2616
ER4 sp900317525	stachydrine	Food Component/Plant	0.0480184	0.000504943	0.0021573	5742
Intestinimonas massiliensis	1-oleoyl-GPI (18:1)	Lysophospholipid	-0.0479984	0.000507675	0.00216719	5742
Streptococcus sp001556435	linolenate [alpha or gamma; (18:3n3 or 6)]	Long Chain Polyunsaturated Fatty Acid (n3 and n6)	-0.0479729	0.000511187	0.0021804	5742
ER4 sp900317525	sphingosine	Sphingosines	-0.0479608	0.000512873	0.0021858	5742
Intestinimonas massiliensis	X - 21339		0.0479558	0.000513568	0.00218626	5742
Intestinimonas massiliensis	vanillactate	Tyrosine Metabolism	-0.0479539	0.000513822	0.00218626	5742
ER4 sp900317525	X - 21353		0.0479339	0.000516616	0.00219636	5742
Dysosmobacter sp001916835	cis-3,4-methyleneheptanoylglycine	Fatty Acid Metabolism (Acyl Glycine)	-0.0478944	0.000522155	0.0022181	5742
Intestinimonas massiliensis	3-bromo-5-chloro-2,6-dihydroxybenzoic acid*	Chemical	0.0478886	0.000522971	0.00221975	5742
ER4 sp900317525	4-vinylguaiacol sulfate	Food Component/Plant	-0.0478855	0.000523408	0.0022198	5742
Streptococcus sp001556435	sphingomyelin (d18:1/22:2, d18:2/22:1, d16:1/24:2)*	Sphingomyelins	-0.0478718	0.000525345	0.0022262	5742
Intestinimonas massiliensis	X - 11795		-0.0478328	0.000530901	0.00224249	5742
Intestinimonas massiliensis	sphingomyelin (d18:2/18:1)*	Sphingomyelins	0.0478327	0.000530913	0.00224249	5742
ER4 sp900317525	(N(1) + N(8))-acetylspermidine	Polyamine Metabolism	0.0478405	0.000529799	0.00224249	5742
Streptococcus sp001556435	4-methylhexanoylglutamine	Fatty Acid Metabolism (Acyl Glutamine)	-0.047836	0.000530439	0.00224249	5742
Dysosmobacter sp001916835	X - 16935		-0.0478224	0.000532395	0.00224628	5742
Dysosmobacter sp001916835	myristoleate (14:1n5)	Long Chain Monounsaturated Fatty Acid	-0.0478204	0.000532673	0.00224628	5742
Intestinimonas massiliensis	X - 16124		0.0478144	0.000533546	0.00224815	5742
ER4 sp900317525	X - 12111		0.0477975	0.000535974	0.00225655	5742
Dysosmobacter sp001916835	X - 18899		0.0477835	0.000537994	0.0022614	5742
Streptococcus sp001556435	N6,N6-dimethyllysine	Lysine Metabolism	0.0477838	0.000537962	0.0022614	5742
ER4 sp900317525	1-methyl-4-imidazoleacetate	Histidine Metabolism	-0.0477644	0.000540776	0.00226972	5742
Dysosmobacter sp001916835	cysteinylglycine	Glutathione Metabolism	-0.0477639	0.000540846	0.00226972	5742
Streptococcus sp001556435	1-palmitoyl-2-arachidonoyl-GPC (16:0/20:4n6)	Phosphatidylcholine (PC)	-0.0477575	0.000541773	0.00227178	5742
ER4 sp900317525	adrenate (22:4n6)	Long Chain Polyunsaturated Fatty Acid (n3 and n6)	-0.0477464	0.000543405	0.00227679	5742
ER4 sp900317525	N-methylproline	Urea cycle; Arginine and Proline Metabolism	0.0477397	0.000544385	0.00227907	5742
Intestinimonas massiliensis	X - 24352		-0.0476874	0.000552101	0.00230766	5742
Dysosmobacter sp001916835	cystine	Methionine, Cysteine, SAM and Taurine Metabolism	-0.0476887	0.000551897	0.00230766	5742
Intestinimonas massiliensis	1-(1-enyl-palmitoyl)-2-palmitoyl-GPC (P-16:0/16:0)*	Plasmalogen	0.0476783	0.000553446	0.00231142	5742
Intestinimonas massiliensis	5-methylthioadenosine (MTA)	Polyamine Metabolism	-0.0476724	0.00055432	0.00231322	5742
Streptococcus sp001556435	5alpha-pregnan-3beta,20beta-diol monosulfate (1)	Progestin Steroids	-0.0476619	0.000555901	0.00231796	5742
ER4 sp900317525	glucose	Glycolysis, Gluconeogenesis, and Pyruvate Metabolism	-0.0476537	0.000557119	0.00232118	5742
Intestinimonas massiliensis	1-palmitoyl-2-oleoyl-GPC (16:0/18:1)	Phosphatidylcholine (PC)	-0.0476504	0.000557608	0.00232136	5742
ER4 sp900317525	ethyl alpha-glucopyranoside	Food Component/Plant	-0.0476412	0.000559001	0.0023253	5742
Dysosmobacter sp001916835	glucuronide of piperine metabolite C17H21NO3 (3)*	Food Component/Plant	-0.0476179	0.000562506	0.00233802	5742
Intestinimonas massiliensis	arabitol/xylitol	Pentose Metabolism	-0.0475878	0.000567064	0.00235508	5742
Streptococcus sp001556435	2-hydroxypalmitate	Fatty Acid, Monohydroxy	-0.0475198	0.000577513	0.0023953	5742
Streptococcus sp001556435	orotidine	Pyrimidine Metabolism, Orotate containing	0.0475188	0.000577668	0.0023953	5742
ER4 sp900317525	tetrahydrocortisone glucuronide (5)	Corticosteroids	-0.0475104	0.000578956	0.00239873	5742
Intestinimonas massiliensis	resveratrol disulfate (2)*	Food Component/Plant	-0.0475065	0.00057957	0.00239936	5742
Dysosmobacter sp001916835	oleoyl-linoleoyl-glycerol (18:1/18:2) [2]	Diacylglycerol	-0.0474941	0.000581492	0.00240541	5742
Dysosmobacter sp001916835	X - 21839		0.0474653	0.000585999	0.00242213	5742
Streptococcus sp001556435	1-palmitoyl-GPI (16:0)	Lysophospholipid	0.0473883	0.000598202	0.00247061	5742
Intestinimonas massiliensis	sphingomyelin (d18:1/20:2, d18:2/20:1, d16:1/22:2)*	Sphingomyelins	0.0473556	0.000603461	0.00249035	5742
Streptococcus sp001556435	tetradecadienoate (14:2)*	Long Chain Polyunsaturated Fatty Acid (n3 and n6)	-0.0473506	0.000604255	0.00249165	5742
Intestinimonas massiliensis	2-acetamidophenol sulfate	Food Component/Plant	0.0473265	0.000608155	0.00250575	5742
ER4 sp900317525	heneicosapentaenoate (21:5n3)	Long Chain Polyunsaturated Fatty Acid (n3 and n6)	0.0473137	0.000610249	0.00251239	5742
Intestinimonas massiliensis	norcotinine	Tobacco Metabolite	-0.0472628	0.0006186	0.00254476	5742
Streptococcus sp001556435	alpha-hydroxyisocaproate	Leucine, Isoleucine and Valine Metabolism	-0.0472563	0.000619666	0.00254713	5742
Streptococcus sp001556435	sphingomyelin (d17:1/16:0, d18:1/15:0, d16:1/17:0)*	Sphingomyelins	-0.0472514	0.000620476	0.00254845	5742
Streptococcus sp001556435	alpha-hydroxyisovalerate	Leucine, Isoleucine and Valine Metabolism	-0.0472452	0.000621499	0.00255064	5742
Streptococcus sp001556435	dihydroferulic acid sulfate	Food Component/Plant	0.0472073	0.00062782	0.00257456	5742
ER4 sp900317525	3,4-dihydroxybutyrate	Fatty Acid, Dihydroxy	-0.0471914	0.000630487	0.00258346	5742
ER4 sp900317525	tryptophan betaine	Tryptophan Metabolism	0.047171	0.000633923	0.0025955	5742
Dysosmobacter sp001916835	ethyl glucuronide	Chemical	-0.0471668	0.000634625	0.00259633	5742
ER4 sp900317525	sphingomyelin (d18:0/20:0, d16:0/22:0)*	Dihydrosphingomyelins	-0.047155	0.000636625	0.00260247	5742
Streptococcus sp001556435	1-methyl-4-imidazoleacetate	Histidine Metabolism	0.0471247	0.000641771	0.00262145	5742
Streptococcus sp001556435	N-acetyltheanine	Food Component/Plant	-0.0471157	0.00064331	0.00262567	5742
ER4 sp900317525	asparagine	Alanine and Aspartate Metabolism	0.0470851	0.000648576	0.00264509	5742
ER4 sp900317525	arabitol/xylitol	Pentose Metabolism	-0.047052	0.000654305	0.00266637	5742
Streptococcus sp001556435	X - 21733		-0.0470447	0.00065558	0.00266948	5742
Intestinimonas massiliensis	3-carboxy-4-methyl-5-pentyl-2-furanpropionate (3-CMPFP)**	Fatty Acid, Dicarboxylate	0.0469759	0.000667668	0.00271445	5742
Dysosmobacter sp001916835	levulinate (4-oxovalerate)	Food Component/Plant	-0.0691922	0.00066746	0.00271445	2616
Dysosmobacter sp001916835	X - 14056		-0.0469412	0.000673838	0.0027374	5742
Streptococcus sp001556435	21-hydroxypregnenolone disulfate	Pregnenolone Steroids	-0.0469235	0.000677006	0.00274813	5742
Dysosmobacter sp001916835	N1-methyladenosine	Purine Metabolism, Adenine containing	-0.046873	0.000686131	0.002783	5742
ER4 sp900317525	X - 12812		0.0468516	0.000690018	0.00279224	5742
Dysosmobacter sp001916835	X - 12104		0.0468544	0.00068951	0.00279224	5742
Dysosmobacter sp001916835	2'-O-methylcytidine	Pyrimidine Metabolism, Cytidine containing	0.0468538	0.00068962	0.00279224	5742
Streptococcus sp001556435	erucate (22:1n9)	Long Chain Monounsaturated Fatty Acid	-0.0468396	0.00069222	0.00279898	5742
ER4 sp900317525	metabolonic lactone sulfate	Partially Characterized Molecules	-0.0468358	0.000692911	0.0027996	5742
ER4 sp900317525	oxalate (ethanedioate)	Ascorbate and Aldarate Metabolism	0.0468163	0.000696501	0.00281192	5742
Dysosmobacter sp001916835	sphinganine	Sphingolipid Synthesis	-0.0467777	0.000703654	0.0028386	5742
Streptococcus sp001556435	3-hydroxyoctanoylcarnitine (2)	Fatty Acid Metabolism (Acyl Carnitine, Hydroxy)	-0.046764	0.000706202	0.00284667	5742
Streptococcus sp001556435	3-(cystein-S-yl)acetaminophen*	Drug - Analgesics, Anesthetics	0.04675	0.000708829	0.00285505	5742
Streptococcus sp001556435	chenodeoxycholate	Primary Bile Acid Metabolism	0.0467452	0.000709713	0.0028564	5742
Intestinimonas massiliensis	3,5-dichloro-2,6-dihydroxybenzoic acid	Chemical	0.0467198	0.000714492	0.00287342	5742
Streptococcus sp001556435	X - 12839		-0.0466235	0.000732886	0.00294512	5742
Streptococcus sp001556435	X - 23974		-0.046607	0.000736078	0.00295566	5742
Dysosmobacter sp001916835	3-(4-hydroxyphenyl)lactate	Tyrosine Metabolism	0.0465957	0.000738283	0.00296223	5742
Intestinimonas massiliensis	X - 12707		0.0465872	0.000739932	0.00296656	5742
Streptococcus sp001556435	docosadienoate (22:2n6)	Long Chain Polyunsaturated Fatty Acid (n3 and n6)	-0.0465594	0.000745362	0.00298603	5742
ER4 sp900317525	docosahexaenoylcarnitine (C22:6)*	Fatty Acid Metabolism (Acyl Carnitine, Polyunsaturated)	0.0465237	0.000752406	0.00301194	5742
Dysosmobacter sp001916835	oleoyl-arachidonoyl-glycerol (18:1/20:4) [1]*	Diacylglycerol	-0.0685036	0.000755338	0.00302108	2616
Streptococcus sp001556435	glutamine conjugate of C6H10O2 (2)*	Partially Characterized Molecules	-0.0465063	0.00075585	0.00302108	5742
ER4 sp900317525	X - 24352		-0.0464969	0.000757728	0.00302626	5742
Dysosmobacter sp001916835	X - 21410		-0.0464853	0.000760034	0.00303315	5742
Intestinimonas massiliensis	N6-carbamoylthreonyladenosine	Purine Metabolism, Adenine containing	0.0463983	0.000777608	0.00309907	5742
ER4 sp900317525	X - 25217		0.0683358	0.000778323	0.00309907	2616
Dysosmobacter sp001916835	N-lactoyl isoleucine	Leucine, Isoleucine and Valine Metabolism	-0.0463948	0.000778337	0.00309907	5742
Streptococcus sp001556435	X - 11315		-0.0463657	0.000784297	0.00312041	5742
Intestinimonas massiliensis	N,N,N-trimethyl-5-aminovalerate	Lysine Metabolism	-0.04634	0.000789601	0.00313911	5742
Intestinimonas massiliensis	2-ethylphenylsulfate	Benzoate Metabolism	-0.0462951	0.000798947	0.00317385	5742
Dysosmobacter sp001916835	bilirubin degradation product, C16H18N2O5 (2)**	Partially Characterized Molecules	0.0462785	0.000802424	0.00318301	5742
Streptococcus sp001556435	hippurate	Benzoate Metabolism	-0.0462783	0.000802477	0.00318301	5742
Streptococcus sp001556435	glucuronide of C10H18O2 (7)*	Partially Characterized Molecules	0.0462532	0.000807756	0.00320152	5742
Dysosmobacter sp001916835	N,N,N-trimethyl-5-aminovalerate	Lysine Metabolism	-0.0462502	0.00080839	0.00320159	5742
Intestinimonas massiliensis	N-acetyltryptophan	Tryptophan Metabolism	-0.0462148	0.000815918	0.00322869	5742
Streptococcus sp001556435	N-acetyl-cadaverine	Lysine Metabolism	0.0680671	0.000816472	0.00322869	2616
Intestinimonas massiliensis	glyco-beta-muricholate**	Primary Bile Acid Metabolism	0.0461814	0.000823085	0.00325237	5742
Dysosmobacter sp001916835	(2 or 3)-decenoate (10:1n7 or n8)	Medium Chain Fatty Acid	0.0461782	0.00082376	0.00325257	5742
ER4 sp900317525	X - 12851		0.04614	0.000832022	0.00328271	5742
ER4 sp900317525	3-(4-hydroxyphenyl)lactate	Tyrosine Metabolism	0.0460699	0.000847395	0.00334083	5742
Dysosmobacter sp001916835	alpha-CMBHC glucuronide	Tocopherol Metabolism	0.0626912	0.000854603	0.0033667	3126
Streptococcus sp001556435	pyrraline	Food Component/Plant	0.0459689	0.000870002	0.00342477	5742
Streptococcus sp001556435	5-hydroxy-2-methylpyridine sulfate	Chemical	-0.0459384	0.00087692	0.0034494	5742
Dysosmobacter sp001916835	X - 12730		-0.0459237	0.000880293	0.00346005	5742
Intestinimonas massiliensis	N-acetylcarnosine	Histidine Metabolism	0.0459095	0.000883555	0.00347025	5742
Intestinimonas massiliensis	6-hydroxyindole sulfate	Chemical	0.0458981	0.000886168	0.00347789	5742
Dysosmobacter sp001916835	N-(2-furoyl)glycine	Food Component/Plant	-0.0458895	0.000888149	0.00348304	5742
Dysosmobacter sp001916835	lactate	Glycolysis, Gluconeogenesis, and Pyruvate Metabolism	-0.0458749	0.000891529	0.00349366	5742
Dysosmobacter sp001916835	xanthurenate	Tryptophan Metabolism	-0.0457684	0.000916535	0.00358626	5742
Streptococcus sp001556435	N-acetylcarnosine	Histidine Metabolism	-0.0457704	0.000916055	0.00358626	5742
ER4 sp900317525	dodecadienoate (12:2)*	Fatty Acid, Dicarboxylate	0.0457521	0.000920418	0.00359605	5742
Dysosmobacter sp001916835	vanillic acid glycine	Food Component/Plant	-0.0457527	0.000920258	0.00359605	5742
Dysosmobacter sp001916835	chenodeoxycholate	Primary Bile Acid Metabolism	-0.0457352	0.000924442	0.00360636	5742
Streptococcus sp001556435	X - 17348		0.0457354	0.000924414	0.00360636	5742
Dysosmobacter sp001916835	3-methoxycatechol sulfate (1)	Benzoate Metabolism	-0.0457267	0.000926499	0.00361168	5742
Dysosmobacter sp001916835	perfluorooctanoate (PFOA)	Chemical	0.0457209	0.000927872	0.00361433	5742
Dysosmobacter sp001916835	taurohyocholate*	Secondary Bile Acid Metabolism	0.0622213	0.000934845	0.00363877	3126
Intestinimonas massiliensis	1-palmitoyl-2-oleoyl-GPE (16:0/18:1)	Phosphatidylethanolamine (PE)	-0.0456821	0.000937262	0.00364545	5742
Intestinimonas massiliensis	2-hydroxy-3-methylvalerate	Leucine, Isoleucine and Valine Metabolism	-0.0456642	0.000941602	0.0036596	5742
Dysosmobacter sp001916835	trans-4-hydroxyproline	Urea cycle; Arginine and Proline Metabolism	-0.0456583	0.000943051	0.0036625	5742
Dysosmobacter sp001916835	tricosanoyl sphingomyelin (d18:1/23:0)*	Sphingomyelins	0.0456506	0.000944925	0.00366704	5742
ER4 sp900317525	phenyllactate (PLA)	Phenylalanine Metabolism	0.0456321	0.000949474	0.00368195	5742
Streptococcus sp001556435	kynurenine	Tryptophan Metabolism	0.0456	0.000957373	0.00370982	5742
ER4 sp900317525	docosahexaenoylcholine	Fatty Acid Metabolism (Acyl Choline)	0.0455957	0.000958432	0.00371116	5742
Dysosmobacter sp001916835	5-methyluridine (ribothymidine)	Pyrimidine Metabolism, Uracil containing	0.0455852	0.000961037	0.00371806	5742
Streptococcus sp001556435	3-hydroxyisobutyrate	Leucine, Isoleucine and Valine Metabolism	-0.0455828	0.000961641	0.00371806	5742
Intestinimonas massiliensis	X - 17301		-0.0512976	0.000963366	0.00371921	4502
Dysosmobacter sp001916835	1-arachidonoyl-GPI (20:4)*	Lysophospholipid	-0.0455761	0.000963322	0.00371921	5742
Intestinimonas massiliensis	arachidonoylcarnitine (C20:4)	Fatty Acid Metabolism (Acyl Carnitine, Polyunsaturated)	-0.0455403	0.000972265	0.00375078	5742
Streptococcus sp001556435	arachidoylcarnitine (C20)*	Fatty Acid Metabolism (Acyl Carnitine, Long Chain Saturated)	-0.0455365	0.000973215	0.00375167	5742
Intestinimonas massiliensis	1,2,3-benzenetriol sulfate (1)	Chemical	-0.0454763	0.000988467	0.00380765	5742
ER4 sp900317525	sphingosine 1-phosphate	Sphingosines	-0.0454569	0.000993415	0.00382388	5742
ER4 sp900317525	methyl glucopyranoside (alpha + beta)	Food Component/Plant	0.0454495	0.000995322	0.00382839	5742
Dysosmobacter sp001916835	bilirubin degradation product, C17H18N2O4 (1)**	Partially Characterized Molecules	0.0454211	0.00100263	0.00385363	5742
Intestinimonas massiliensis	carnitine	Carnitine Metabolism	-0.0454026	0.00100741	0.00386918	5742
Streptococcus sp001556435	N2,N2-dimethylguanosine	Purine Metabolism, Guanine containing	0.0453426	0.00102308	0.00392645	5742
Intestinimonas massiliensis	trans-2-hexenoylglycine	Fatty Acid Metabolism (Acyl Glycine)	0.0453193	0.00102924	0.0039472	5742
ER4 sp900317525	1-linoleoyl-GPC (18:2)	Lysophospholipid	0.0453123	0.0010311	0.00395143	5742
Streptococcus sp001556435	2,3-dihydroxy-5-methylthio-4-pentenoate (DMTPA)*	Methionine, Cysteine, SAM and Taurine Metabolism	0.0452825	0.00103902	0.00397885	5742
Dysosmobacter sp001916835	X - 13431		0.0452112	0.00105823	0.00404943	5742
Intestinimonas massiliensis	1-stearoyl-2-docosahexaenoyl-GPC (18:0/22:6)	Phosphatidylcholine (PC)	0.0452011	0.00106097	0.00405694	5742
Dysosmobacter sp001916835	2-oxoarginine*	Urea cycle; Arginine and Proline Metabolism	0.0451766	0.00106766	0.00407951	5742
Intestinimonas massiliensis	sphingomyelin (d18:1/20:0, d16:1/22:0)*	Sphingomyelins	0.0451232	0.00108237	0.00412688	5742
Streptococcus sp001556435	3-hydroxypyridine sulfate	Chemical	-0.0451267	0.0010814	0.00412688	5742
Streptococcus sp001556435	X - 11308		-0.045123	0.00108243	0.00412688	5742
Streptococcus sp001556435	1-stearoyl-2-oleoyl-GPC (18:0/18:1)	Phosphatidylcholine (PC)	0.0451103	0.00108595	0.00413725	5742
Streptococcus sp001556435	4-hydroxyphenylacetoylcarnitine	Tyrosine Metabolism	0.0451021	0.00108823	0.00414291	5742
Intestinimonas massiliensis	X - 23639		-0.045099	0.00108911	0.00414324	5742
Streptococcus sp001556435	3-hydroxyoleoylcarnitine	Fatty Acid Metabolism (Acyl Carnitine, Hydroxy)	-0.0450487	0.00110322	0.00419383	5742
Streptococcus sp001556435	vanillic alcohol sulfate	Tyrosine Metabolism	0.0450237	0.00111028	0.00421759	5742
Intestinimonas massiliensis	cysteinylglycine disulfide*	Glutathione Metabolism	-0.0449425	0.00113357	0.00430294	5742
ER4 sp900317525	N-lactoyl valine	Leucine, Isoleucine and Valine Metabolism	-0.0449087	0.00114338	0.004337	5742
Streptococcus sp001556435	desmethylcitalopram*	Drug - Psychoactive	0.0448925	0.00114813	0.00435185	5742
Intestinimonas massiliensis	isovalerylglycine	Leucine, Isoleucine and Valine Metabolism	0.0448841	0.00115059	0.004358	5742
Intestinimonas massiliensis	pregnenetriol disulfate*	Pregnenolone Steroids	-0.0448482	0.00116116	0.00439487	5742
Dysosmobacter sp001916835	X - 11795		-0.0448342	0.00116532	0.0044074	5742
Intestinimonas massiliensis	creatine	Creatine Metabolism	-0.0448183	0.00117005	0.00442206	5742
Dysosmobacter sp001916835	X - 24811		-0.0448119	0.00117195	0.00442282	5742
Streptococcus sp001556435	erythronate*	Aminosugar Metabolism	0.044812	0.00117192	0.00442282	5742
Intestinimonas massiliensis	lactosyl-N-nervonoyl-sphingosine (d18:1/24:1)*	Lactosylceramides (LCER)	0.0447987	0.00117589	0.00443449	5742
Streptococcus sp001556435	N-acetylputrescine	Polyamine Metabolism	0.0447941	0.00117727	0.00443649	5742
Streptococcus sp001556435	gamma-glutamylmethionine	Gamma-glutamyl Amino Acid	0.0447636	0.00118645	0.00446784	5742
Streptococcus sp001556435	N-lactoyl isoleucine	Leucine, Isoleucine and Valine Metabolism	0.0447538	0.0011894	0.0044757	5742
ER4 sp900317525	X - 12112		-0.0446797	0.00121201	0.00455752	5742
ER4 sp900317525	threonine	Glycine, Serine and Threonine Metabolism	0.0446527	0.00122036	0.00458268	5742
ER4 sp900317525	threonate	Ascorbate and Aldarate Metabolism	0.0446523	0.00122047	0.00458268	5742
ER4 sp900317525	5,6-dihydrothymine	Pyrimidine Metabolism, Thymine containing	0.0446377	0.00122501	0.00459642	5742
Intestinimonas massiliensis	sphingomyelin (d18:2/24:1, d18:1/24:2)*	Sphingomyelins	0.0446326	0.0012266	0.00459911	5742
Dysosmobacter sp001916835	10-heptadecenoate (17:1n7)	Long Chain Monounsaturated Fatty Acid	-0.044615	0.0012321	0.00461637	5742
Intestinimonas massiliensis	formiminoglutamate	Histidine Metabolism	-0.0445894	0.0012401	0.00463968	5742
Dysosmobacter sp001916835	glutarylcarnitine (C5-DC)	Lysine Metabolism	0.0445918	0.00123936	0.00463968	5742
Dysosmobacter sp001916835	1-palmitoylglycerol (16:0)	Monoacylglycerol	-0.0445526	0.00125173	0.00467984	5742
Dysosmobacter sp001916835	X - 24762		-0.0655973	0.00125783	0.00469925	2616
ER4 sp900317525	X - 17654		0.0445268	0.00125994	0.00470379	5742
Streptococcus sp001556435	oleoylcarnitine (C18:1)	Fatty Acid Metabolism (Acyl Carnitine, Monounsaturated)	-0.0444537	0.00128347	0.00478819	5742
Streptococcus sp001556435	stearoylcarnitine (C18)	Fatty Acid Metabolism (Acyl Carnitine, Long Chain Saturated)	-0.0444386	0.00128837	0.00480302	5742
ER4 sp900317525	androstenediol (3alpha, 17alpha) monosulfate (2)	Androgenic Steroids	0.0444291	0.00129147	0.00481115	5742
Dysosmobacter sp001916835	5,6-dihydrouridine	Pyrimidine Metabolism, Uracil containing	-0.0444188	0.00129484	0.00482026	5742
Intestinimonas massiliensis	17alpha-hydroxypregnenolone 3-sulfate	Pregnenolone Steroids	-0.0443879	0.00130497	0.00485448	5742
Dysosmobacter sp001916835	bilirubin degradation product, C17H18N2O4 (2)**	Partially Characterized Molecules	0.0443823	0.00130682	0.0048579	5742
Streptococcus sp001556435	chenodeoxycholic acid sulfate (1)	Primary Bile Acid Metabolism	-0.0653558	0.00131115	0.00487052	2616
Streptococcus sp001556435	(S)-3-hydroxybutyrylcarnitine	Fatty Acid Metabolism (Acyl Carnitine, Hydroxy)	-0.0443292	0.00132445	0.00491641	5742
Intestinimonas massiliensis	cortolone glucuronide (1)	Corticosteroids	-0.0443107	0.00133064	0.00493588	5742
Streptococcus sp001556435	7-methylguanine	Purine Metabolism, Guanine containing	0.0442844	0.00133952	0.00496528	5742
ER4 sp900317525	X - 12729		0.0442637	0.00134652	0.00498768	5742
Intestinimonas massiliensis	X - 25420		-0.0442494	0.00135137	0.0050021	5742
Streptococcus sp001556435	cis-4-decenoylcarnitine (C10:1)	Fatty Acid Metabolism (Acyl Carnitine, Monounsaturated)	-0.0442419	0.00135391	0.00500792	5742
ER4 sp900317525	X - 24588		-0.0442361	0.00135589	0.00501169	5742
ER4 sp900317525	pyruvate	Glycolysis, Gluconeogenesis, and Pyruvate Metabolism	-0.044173	0.00137761	0.00508836	5742
Intestinimonas massiliensis	X - 12112		-0.0441356	0.00139062	0.0051328	5742
ER4 sp900317525	methionine sulfoxide	Methionine, Cysteine, SAM and Taurine Metabolism	0.0441161	0.00139746	0.00515438	5742
Dysosmobacter sp001916835	sucrose	Disaccharides and Oligosaccharides	-0.0649525	0.00140482	0.00517786	2616
ER4 sp900317525	X - 17653		0.0440819	0.00140949	0.00519138	5742
Streptococcus sp001556435	11beta-hydroxyandrosterone glucuronide	Androgenic Steroids	-0.0440683	0.00141431	0.00520545	5742
Dysosmobacter sp001916835	X - 12111		0.0440298	0.00142804	0.00525229	5742
Dysosmobacter sp001916835	paraxanthine	Xanthine Metabolism	-0.0439805	0.0014458	0.00531384	5742
Intestinimonas massiliensis	4-guanidinobutanoate	Guanidino and Acetamido Metabolism	-0.0439146	0.00146985	0.00539842	5742
Dysosmobacter sp001916835	methionine sulfoxide	Methionine, Cysteine, SAM and Taurine Metabolism	0.0439013	0.00147477	0.0054127	5742
Streptococcus sp001556435	4-aminophenol sulfate (2)	Drug - Analgesics, Anesthetics	0.0438643	0.00148848	0.00545916	5742
ER4 sp900317525	4-aminophenol sulfate (2)	Drug - Analgesics, Anesthetics	-0.0438589	0.00149048	0.00546264	5742
Dysosmobacter sp001916835	5-hydroxymethyl-2-furoic acid	Tyrosine Metabolism	-0.0645866	0.00149513	0.00547583	2616
ER4 sp900317525	omeprazole	Drug - Gastrointestinal	-0.0438342	0.0014997	0.00548873	5742
Intestinimonas massiliensis	thymol sulfate	Food Component/Plant	0.0437948	0.00151453	0.00553908	5742
Intestinimonas massiliensis	benzoylcarnitine*	Chemical	0.0534294	0.00151873	0.00555055	3856
Streptococcus sp001556435	retinal	Vitamin A Metabolism	-0.0437365	0.00153671	0.00561234	5742
Intestinimonas massiliensis	1-stearoyl-2-linoleoyl-GPE (18:0/18:2)*	Phosphatidylethanolamine (PE)	-0.0437106	0.00154667	0.00564474	5742
ER4 sp900317525	N-acetylalliin	Food Component/Plant	0.0436785	0.00155911	0.00568617	5742
ER4 sp900317525	urate	Purine Metabolism, (Hypo)Xanthine/Inosine containing	-0.0436687	0.00156292	0.00569607	5742
Streptococcus sp001556435	gamma-glutamyltryptophan	Gamma-glutamyl Amino Acid	0.0436616	0.00156567	0.00570211	5742
ER4 sp900317525	gamma-tocopherol/beta-tocopherol	Tocopherol Metabolism	-0.0436476	0.00157114	0.00571804	5742
Intestinimonas massiliensis	caffeine	Xanthine Metabolism	0.0436391	0.00157445	0.00572609	5742
ER4 sp900317525	sphingomyelin (d18:2/21:0, d16:2/23:0)*	Sphingomyelins	0.0436309	0.00157769	0.00573084	5742
Streptococcus sp001556435	dodecadienoate (12:2)*	Fatty Acid, Dicarboxylate	-0.0436302	0.00157796	0.00573084	5742
Intestinimonas massiliensis	sphingomyelin (d18:1/14:0, d16:1/16:0)*	Sphingomyelins	0.0436245	0.00158021	0.00573172	5742
Intestinimonas massiliensis	phenylalanine	Phenylalanine Metabolism	-0.043624	0.00158041	0.00573172	5742
Streptococcus sp001556435	glutamine conjugate of C6H10O2 (1)*	Partially Characterized Molecules	-0.0435869	0.00159504	0.00578076	5742
ER4 sp900317525	N-acetylphenylalanine	Phenylalanine Metabolism	-0.0435817	0.00159711	0.00578425	5742
ER4 sp900317525	docosahexaenoate (DHA; 22:6n3)	Long Chain Polyunsaturated Fatty Acid (n3 and n6)	0.0435519	0.00160896	0.00581907	5742
Streptococcus sp001556435	X - 25279		-0.0435531	0.0016085	0.00581907	5742
Dysosmobacter sp001916835	1-palmitoyl-GPI (16:0)	Lysophospholipid	-0.0435241	0.00162014	0.00585544	5742
ER4 sp900317525	gamma-glutamyltryptophan	Gamma-glutamyl Amino Acid	-0.0435163	0.00162324	0.00586259	5742
ER4 sp900317525	lanthionine	Methionine, Cysteine, SAM and Taurine Metabolism	0.0435092	0.00162611	0.00586886	5742
Streptococcus sp001556435	Urolithin B glucuronide	Bacterial/Fungal	-0.0640457	0.00163842	0.00590921	2616
Intestinimonas massiliensis	thymine	Pyrimidine Metabolism, Thymine containing	-0.0434759	0.0016396	0.00590936	5742
ER4 sp900317525	S-methylcysteine	Methionine, Cysteine, SAM and Taurine Metabolism	0.0434649	0.00164411	0.00592153	5742
Streptococcus sp001556435	(2 or 3)-decenoate (10:1n7 or n8)	Medium Chain Fatty Acid	-0.0434361	0.00165586	0.00595973	5742
Dysosmobacter sp001916835	tiglylcarnitine (C5:1-DC)	Leucine, Isoleucine and Valine Metabolism	0.0434036	0.00166928	0.0060001	5742
Streptococcus sp001556435	N-oleoyltaurine	Endocannabinoid	-0.0434033	0.00166938	0.0060001	5742
ER4 sp900317525	trans-4-hydroxyproline	Urea cycle; Arginine and Proline Metabolism	-0.0433794	0.00167931	0.00603163	5742
Streptococcus sp001556435	trans-2-hexenoylglycine	Fatty Acid Metabolism (Acyl Glycine)	-0.0433652	0.00168522	0.00604866	5742
Streptococcus sp001556435	phytanate	Food Component/Plant	-0.0638456	0.00169457	0.00607804	2616
Streptococcus sp001556435	X - 17353		0.0433368	0.00169709	0.0060829	5742
ER4 sp900317525	5-hydroxylysine	Lysine Metabolism	-0.0432942	0.00171506	0.00614306	5742
Intestinimonas massiliensis	homostachydrine*	Food Component/Plant	-0.0431981	0.00175626	0.00628631	5742
Streptococcus sp001556435	X - 25948		0.0431797	0.00176426	0.00631062	5742
Streptococcus sp001556435	malate	TCA Cycle	-0.0431473	0.00177838	0.00635676	5742
Dysosmobacter sp001916835	alpha-hydroxyisocaproate	Leucine, Isoleucine and Valine Metabolism	0.0431372	0.00178281	0.00636821	5742
Dysosmobacter sp001916835	mannonate*	Food Component/Plant	-0.0431194	0.00179065	0.00639184	5742
Intestinimonas massiliensis	carotene diol (1)	Vitamin A Metabolism	0.0431085	0.00179546	0.00640023	5742
ER4 sp900317525	ethyl glucuronide	Chemical	-0.0431112	0.00179426	0.00640023	5742
Intestinimonas massiliensis	1-palmitoyl-2-oleoyl-GPI (16:0/18:1)*	Phosphatidylinositol (PI)	-0.0430967	0.00180071	0.00641313	5742
Streptococcus sp001556435	N-methyltaurine	Methionine, Cysteine, SAM and Taurine Metabolism	-0.0430948	0.00180154	0.00641313	5742
Streptococcus sp001556435	sphingomyelin (d18:1/22:1, d18:2/22:0, d16:1/24:1)*	Sphingomyelins	-0.0430697	0.00181269	0.00644844	5742
Streptococcus sp001556435	pregnenediol disulfate (C21H34O8S2)*	Pregnenolone Steroids	-0.0430393	0.00182631	0.00649244	5742
Intestinimonas massiliensis	cortisone	Corticosteroids	-0.0430175	0.00183611	0.00652119	5742
ER4 sp900317525	3-(3-hydroxyphenyl)propionate sulfate	Benzoate Metabolism	-0.0430158	0.0018369	0.00652119	5742
Streptococcus sp001556435	X - 24947		-0.0429712	0.0018571	0.00658841	5742
ER4 sp900317525	ursocholate	Secondary Bile Acid Metabolism	-0.0632926	0.00185903	0.00659075	2616
Streptococcus sp001556435	dodecanedioate (C12-DC)	Fatty Acid, Dicarboxylate	-0.0429451	0.00186905	0.00662177	5742
Dysosmobacter sp001916835	1-stearoyl-2-docosahexaenoyl-GPC (18:0/22:6)	Phosphatidylcholine (PC)	0.0429311	0.00187549	0.00664006	5742
Streptococcus sp001556435	arabitol/xylitol	Pentose Metabolism	0.0429056	0.00188727	0.00667723	5742
ER4 sp900317525	2-hydroxyarachidate*	Fatty Acid, Monohydroxy	-0.0631745	0.00189598	0.00670352	2616
Dysosmobacter sp001916835	betonicine	Food Component/Plant	0.0631499	0.00190377	0.00672647	2616
Dysosmobacter sp001916835	gamma-CEHC	Tocopherol Metabolism	0.0428643	0.00190644	0.00673136	5742
Dysosmobacter sp001916835	gamma-glutamylphenylalanine	Gamma-glutamyl Amino Acid	-0.0428561	0.00191029	0.00674036	5742
Intestinimonas massiliensis	ferulic acid 4-sulfate	Food Component/Plant	-0.0428399	0.00191788	0.00676256	5742
ER4 sp900317525	argininate*	Urea cycle; Arginine and Proline Metabolism	0.0427744	0.00194891	0.00686269	5742
Streptococcus sp001556435	pregnenediol sulfate (C21H34O5S)*	Pregnenolone Steroids	-0.0427768	0.00194775	0.00686269	5742
Intestinimonas massiliensis	cholate	Primary Bile Acid Metabolism	-0.0427409	0.00196492	0.00690974	5742
ER4 sp900317525	glutarylcarnitine (C5-DC)	Lysine Metabolism	0.0427416	0.0019646	0.00690974	5742
ER4 sp900317525	X - 17612		0.058199	0.00196731	0.00691346	3126
ER4 sp900317525	ferulic acid 4-sulfate	Food Component/Plant	-0.0427308	0.0019698	0.00691755	5742
Dysosmobacter sp001916835	glycohyocholate	Secondary Bile Acid Metabolism	0.0427273	0.00197145	0.00691869	5742
Intestinimonas massiliensis	methyl-4-hydroxybenzoate sulfate	Benzoate Metabolism	-0.0426984	0.00198542	0.00695401	5742
ER4 sp900317525	2-oleoylglycerol (18:1)	Monoacylglycerol	-0.0426992	0.00198503	0.00695401	5742
Dysosmobacter sp001916835	1-lignoceroyl-GPC (24:0)	Lysophospholipid	0.0426982	0.00198552	0.00695401	5742
Streptococcus sp001556435	heptenedioate (C7:1-DC)*	Fatty Acid, Dicarboxylate	-0.0426682	0.00200011	0.00700039	5742
ER4 sp900317525	butyrate/isobutyrate (4:0)	Short Chain Fatty Acid	0.042652	0.00200805	0.00702344	5742
Intestinimonas massiliensis	tyramine O-sulfate	Tyrosine Metabolism	-0.0426472	0.00201042	0.00702704	5742
ER4 sp900317525	glutamine	Glutamate Metabolism	0.0426444	0.00201178	0.00702706	5742
ER4 sp900317525	2-aminophenol sulfate	Food Component/Plant	0.0426403	0.00201381	0.00702943	5742
Dysosmobacter sp001916835	1-(1-enyl-palmitoyl)-2-palmitoyl-GPC (P-16:0/16:0)*	Plasmalogen	0.0426346	0.00201658	0.00703439	5742
Dysosmobacter sp001916835	N-acetylglucosamine/N-acetylgalactosamine	Aminosugar Metabolism	-0.0426234	0.00202209	0.0070489	5742
Intestinimonas massiliensis	butyrylcarnitine (C4)	Fatty Acid Metabolism (also BCAA Metabolism)	-0.0426201	0.00202372	0.00704987	5742
ER4 sp900317525	leucylglycine	Dipeptide	0.0426121	0.00202771	0.00705902	5742
ER4 sp900317525	glycosyl-N-behenoyl-sphingadienine (d18:2/22:0)*	Hexosylceramides (HCER)	0.0425608	0.0020532	0.00714298	5742
Streptococcus sp001556435	X - 19141		0.0425547	0.00205625	0.00714883	5742
Streptococcus sp001556435	N-acetylarginine	Urea cycle; Arginine and Proline Metabolism	0.0425517	0.00205776	0.0071493	5742
Intestinimonas massiliensis	cys-gly, oxidized	Glutathione Metabolism	-0.0425321	0.00206758	0.00717864	5742
Streptococcus sp001556435	myristoleate (14:1n5)	Long Chain Monounsaturated Fatty Acid	-0.0424878	0.00208998	0.00725158	5742
ER4 sp900317525	oleoyl-linoleoyl-glycerol (18:1/18:2) [1]	Diacylglycerol	-0.0424026	0.0021337	0.00739833	5742
ER4 sp900317525	androstenediol (3beta,17beta) monosulfate (2)	Androgenic Steroids	-0.0423913	0.00213959	0.00741207	5742
Streptococcus sp001556435	histidine betaine (hercynine)*	Food Component/Plant	-0.0423895	0.00214051	0.00741207	5742
Dysosmobacter sp001916835	X - 26108		-0.0423479	0.00216224	0.00748236	5742
Dysosmobacter sp001916835	3-formylindole	Food Component/Plant	0.042324	0.00217478	0.00752075	5742
ER4 sp900317525	1-palmitoyl-2-linoleoyl-GPI (16:0/18:2)	Phosphatidylinositol (PI)	-0.0423187	0.00217758	0.00752545	5742
Dysosmobacter sp001916835	stearidonate (18:4n3)	Long Chain Polyunsaturated Fatty Acid (n3 and n6)	-0.0422976	0.00218877	0.0075591	5742
Dysosmobacter sp001916835	X - 13553		0.0422731	0.00220179	0.00759902	5742
Streptococcus sp001556435	X - 21319		-0.0422571	0.00221031	0.00762338	5742
Dysosmobacter sp001916835	creatine	Creatine Metabolism	-0.0422388	0.00222014	0.00765221	5742
Intestinimonas massiliensis	1-stearoyl-2-oleoyl-GPI (18:0/18:1)*	Phosphatidylinositol (PI)	-0.0422332	0.00222312	0.00765328	5742
ER4 sp900317525	X - 24736		0.0422327	0.00222339	0.00765328	5742
Streptococcus sp001556435	X - 12007		0.0422283	0.00222575	0.00765635	5742
Dysosmobacter sp001916835	X - 18887		0.0422246	0.00222776	0.00765822	5742
Dysosmobacter sp001916835	5-hydroxymethyl-2-furoylcarnitine*	Food Component/Plant	-0.042215	0.00223296	0.007671	5742
Intestinimonas massiliensis	N-acetylmethionine	Methionine, Cysteine, SAM and Taurine Metabolism	0.0421952	0.00224366	0.00770268	5742
Dysosmobacter sp001916835	ferulic acid 4-sulfate	Food Component/Plant	-0.0421924	0.00224517	0.0077028	5742
Streptococcus sp001556435	linoleoylcarnitine (C18:2)*	Fatty Acid Metabolism (Acyl Carnitine, Polyunsaturated)	-0.0421851	0.00224917	0.00771144	5742
Dysosmobacter sp001916835	X - 21442		0.0421268	0.00228104	0.00781555	5742
Intestinimonas massiliensis	N-palmitoyl-heptadecasphingosine (d17:1/16:0)*	Ceramides	0.0421119	0.00228929	0.00783502	5742
ER4 sp900317525	4-cholesten-3-one	Sterol	-0.0421111	0.00228973	0.00783502	5742
ER4 sp900317525	2,3-dihydroxypyridine	Food Component/Plant	0.0421077	0.00229157	0.00783617	5742
Dysosmobacter sp001916835	X - 23665		0.0420703	0.00231237	0.00790212	5742
Intestinimonas massiliensis	N-methyltaurine	Methionine, Cysteine, SAM and Taurine Metabolism	0.0420453	0.00232635	0.00794469	5742
Intestinimonas massiliensis	X - 25279		-0.0420223	0.00233927	0.00797313	5742
ER4 sp900317525	behenoylcarnitine (C22)*	Fatty Acid Metabolism (Acyl Carnitine, Long Chain Saturated)	-0.0420227	0.00233904	0.00797313	5742
Dysosmobacter sp001916835	lactosyl-N-palmitoyl-sphingosine (d18:1/16:0)	Lactosylceramides (LCER)	0.0420259	0.00233723	0.00797313	5742
ER4 sp900317525	12,13-DiHOME	Fatty Acid, Dihydroxy	0.0420081	0.00234725	0.0079951	5742
Intestinimonas massiliensis	X - 14056		-0.0419914	0.00235675	0.00802221	5742
Streptococcus sp001556435	oleate/vaccenate (18:1)	Long Chain Monounsaturated Fatty Acid	-0.0419861	0.00235974	0.00802713	5742
Streptococcus sp001556435	ferulic acid 4-sulfate	Food Component/Plant	0.0419467	0.00238221	0.00809783	5742
Streptococcus sp001556435	tridecenedioate (C13:1-DC)*	Fatty Acid, Dicarboxylate	-0.0419442	0.00238364	0.00809783	5742
Intestinimonas massiliensis	lactate	Glycolysis, Gluconeogenesis, and Pyruvate Metabolism	-0.0419238	0.00239539	0.00813247	5742
ER4 sp900317525	3-methoxycatechol sulfate (2)	Benzoate Metabolism	0.0419119	0.00240226	0.00815047	5742
ER4 sp900317525	caproate (6:0)	Medium Chain Fatty Acid	0.0418794	0.0024211	0.0082001	5742
Streptococcus sp001556435	citalopram/escitalopram	Drug - Psychoactive	0.0418785	0.00242161	0.0082001	5742
Streptococcus sp001556435	citalopram propionate*	Drug - Psychoactive	0.0418785	0.00242161	0.0082001	5742
Dysosmobacter sp001916835	chiro-inositol	Inositol Metabolism	0.0418438	0.00244187	0.00826331	5742
Dysosmobacter sp001916835	5alpha-androstan-3alpha,17beta-diol disulfate	Androgenic Steroids	-0.0418361	0.00244639	0.00827326	5742
Streptococcus sp001556435	methyl-4-hydroxybenzoate sulfate	Benzoate Metabolism	0.0418091	0.00246226	0.00832151	5742
Streptococcus sp001556435	hyocholate	Secondary Bile Acid Metabolism	0.0418032	0.00246574	0.00832787	5742
ER4 sp900317525	1-myristoyl-2-palmitoyl-GPC (14:0/16:0)	Phosphatidylcholine (PC)	-0.0417787	0.00248028	0.00836611	5742
Streptococcus sp001556435	1-palmitoyl-2-oleoyl-GPE (16:0/18:1)	Phosphatidylethanolamine (PE)	0.0417811	0.0024789	0.00836611	5742
Dysosmobacter sp001916835	1-oleoyl-GPG (18:1)*	Lysophospholipid	-0.0615313	0.00248542	0.00837803	2616
Intestinimonas massiliensis	N-acetylglucosamine/N-acetylgalactosamine	Aminosugar Metabolism	-0.0417651	0.00248839	0.00838264	5742
Streptococcus sp001556435	3-hydroxypyridine glucuronide	Chemical	-0.0417137	0.0025192	0.00848092	5742
Dysosmobacter sp001916835	adenosine 5'-monophosphate (AMP)	Purine Metabolism, Adenine containing	-0.0417041	0.00252504	0.00849509	5742
Streptococcus sp001556435	3-hydroxyoctanoylcarnitine (1)	Fatty Acid Metabolism (Acyl Carnitine, Hydroxy)	-0.0416944	0.00253089	0.00850929	5742
Dysosmobacter sp001916835	N-acetyl-3-methylhistidine*	Histidine Metabolism	0.041666	0.00254812	0.00856168	5742
ER4 sp900317525	11beta-hydroxyandrosterone glucuronide	Androgenic Steroids	0.0416549	0.0025549	0.00856594	5742
Dysosmobacter sp001916835	gulonate*	Ascorbate and Aldarate Metabolism	-0.0416591	0.00255234	0.00856594	5742
Dysosmobacter sp001916835	X - 11632		-0.0416561	0.00255419	0.00856594	5742
Dysosmobacter sp001916835	N,N-dimethyl-pro-pro	Modified Peptides	0.0416532	0.00255597	0.00856594	5742
Dysosmobacter sp001916835	1-palmitoyl-2-linoleoyl-GPE (16:0/18:2)	Phosphatidylethanolamine (PE)	-0.0416397	0.00256422	0.00858259	5742
Dysosmobacter sp001916835	X - 12193		0.0416397	0.00256423	0.00858259	5742
Intestinimonas massiliensis	3-carboxy-4-methyl-5-propyl-2-furanpropanoate (CMPF)	Fatty Acid, Dicarboxylate	0.0416132	0.00258052	0.00863156	5742
Intestinimonas massiliensis	X - 24748		-0.0416045	0.00258584	0.0086438	5742
Streptococcus sp001556435	N-lactoyl phenylalanine	Phenylalanine Metabolism	0.0415312	0.00263149	0.00879078	5742
Streptococcus sp001556435	3-(methylthio)acetaminophen sulfate*	Drug - Analgesics, Anesthetics	0.0415013	0.00265036	0.00884812	5742
Streptococcus sp001556435	hydroxy-CMPF*	Fatty Acid, Dicarboxylate	-0.0414962	0.00265357	0.00885317	5742
ER4 sp900317525	X - 12193		0.0414929	0.00265564	0.00885439	5742
Intestinimonas massiliensis	2-hydroxystearate	Fatty Acid, Monohydroxy	0.0414888	0.00265824	0.00885685	5742
Streptococcus sp001556435	tryptophan	Tryptophan Metabolism	0.0414864	0.00265978	0.00885685	5742
Dysosmobacter sp001916835	1-linoleoyl-GPA (18:2)*	Lysophospholipid	0.0611086	0.00266198	0.00885853	2616
Dysosmobacter sp001916835	X - 21740		-0.0414383	0.0026904	0.00894738	5742
Intestinimonas massiliensis	3-indoleglyoxylic acid	Food Component/Plant	0.041429	0.00269637	0.00896151	5742
Streptococcus sp001556435	2-hydroxystearate	Fatty Acid, Monohydroxy	-0.0413734	0.00273227	0.00907503	5742
Dysosmobacter sp001916835	sphingomyelin (d18:1/20:2, d18:2/20:1, d16:1/22:2)*	Sphingomyelins	0.0413109	0.00277315	0.00920494	5742
Intestinimonas massiliensis	X - 22834		0.0412652	0.00280338	0.00929345	5742
Dysosmobacter sp001916835	creatinine	Creatine Metabolism	0.0412669	0.00280222	0.00929345	5742
Intestinimonas massiliensis	3-methylglutaconate	Leucine, Isoleucine and Valine Metabolism	0.0412503	0.00281327	0.0093203	5742
Intestinimonas massiliensis	X - 25983		-0.060748	0.00282163	0.00934204	2616
ER4 sp900317525	suberoylcarnitine (C8-DC)	Fatty Acid Metabolism (Acyl Carnitine, Dicarboxylate)	-0.0607413	0.00282468	0.00934621	2616
Streptococcus sp001556435	2-oxoarginine*	Urea cycle; Arginine and Proline Metabolism	0.0412261	0.00282952	0.00935627	5742
Intestinimonas massiliensis	N-lactoyl valine	Leucine, Isoleucine and Valine Metabolism	-0.0412093	0.00284076	0.00938218	5742
ER4 sp900317525	1-linolenoyl-GPC (18:3)*	Lysophospholipid	-0.0412063	0.00284276	0.00938218	5742
Dysosmobacter sp001916835	palmitoylcarnitine (C16)	Fatty Acid Metabolism (Acyl Carnitine, Long Chain Saturated)	-0.0412072	0.00284221	0.00938218	5742
Dysosmobacter sp001916835	N-methylproline	Urea cycle; Arginine and Proline Metabolism	0.0411959	0.00284977	0.00939938	5742
Streptococcus sp001556435	X - 21353		-0.0411856	0.00285673	0.00941637	5742
ER4 sp900317525	diacylglycerol (16:1/18:2 [2], 16:0/18:3 [1])*	Diacylglycerol	-0.0606009	0.0028892	0.00951134	2616
Dysosmobacter sp001916835	1-stearoyl-2-linoleoyl-GPC (18:0/18:2)*	Phosphatidylcholine (PC)	0.0411397	0.00288796	0.00951134	5742
ER4 sp900317525	3-(methylthio)acetaminophen sulfate*	Drug - Analgesics, Anesthetics	-0.0411155	0.00290455	0.00955583	5742
Intestinimonas massiliensis	urate	Purine Metabolism, (Hypo)Xanthine/Inosine containing	-0.0410929	0.0029201	0.00960093	5742
Intestinimonas massiliensis	alpha-hydroxyisovalerate	Leucine, Isoleucine and Valine Metabolism	-0.0410899	0.00292219	0.00960175	5742
Streptococcus sp001556435	myristate (14:0)	Long Chain Saturated Fatty Acid	-0.0410482	0.00295113	0.00969072	5742
ER4 sp900317525	oleoyl-arachidonoyl-glycerol (18:1/20:4) [1]*	Diacylglycerol	-0.0604286	0.00297024	0.0097412	2616
Dysosmobacter sp001916835	1-stearoyl-2-oleoyl-GPS (18:0/18:1)	Phosphatidylserine (PS)	-0.0410227	0.00296896	0.0097412	5742
Dysosmobacter sp001916835	diacylglycerol (16:1/18:2 [2], 16:0/18:3 [1])*	Diacylglycerol	-0.0604056	0.00298124	0.0097711	2616
Streptococcus sp001556435	4-acetamidobutanoate	Polyamine Metabolism	0.0409967	0.00298716	0.00978437	5742
ER4 sp900317525	docosapentaenoate (n6 DPA; 22:5n6)	Long Chain Polyunsaturated Fatty Acid (n3 and n6)	-0.046141	0.00298957	0.00978609	4502
Dysosmobacter sp001916835	ceramide (d18:2/24:1, d18:1/24:2)*	Ceramides	-0.0409787	0.00299991	0.00981378	5742
Streptococcus sp001556435	X - 24337		0.0409735	0.00300362	0.00981973	5742
Streptococcus sp001556435	X - 21821		0.0409644	0.00301002	0.00983449	5742
Intestinimonas massiliensis	1-palmitoleoyl-2-linolenoyl-GPC (16:1/18:3)*	Phosphatidylcholine (PC)	-0.0409274	0.00303639	0.00991443	5742
Intestinimonas massiliensis	X - 24812		-0.0408757	0.0030736	0.0100296	5742
ER4 sp900317525	16-hydroxypalmitate	Fatty Acid, Monohydroxy	-0.0408637	0.00308227	0.0100516	5742
Streptococcus sp001556435	N,N-dimethyl-5-aminovalerate	Lysine Metabolism	-0.0459876	0.00308708	0.010061	4502
Streptococcus sp001556435	tigloylglycine	Leucine, Isoleucine and Valine Metabolism	-0.0408488	0.00309306	0.0100742	5742
Dysosmobacter sp001916835	X - 15245		-0.0408418	0.00309821	0.0100847	5742
Intestinimonas massiliensis	indoleacetoylcarnitine*	Tryptophan Metabolism	0.0497741	0.00313826	0.0102087	3856
Dysosmobacter sp001916835	thyroxine	Tyrosine Metabolism	-0.0407778	0.00314514	0.0102246	5742
ER4 sp900317525	(2 or 3)-decenoate (10:1n7 or n8)	Medium Chain Fatty Acid	0.0407674	0.00315278	0.0102431	5742
Dysosmobacter sp001916835	3-methoxytyramine sulfate	Tyrosine Metabolism	-0.0407205	0.00318771	0.0103501	5742
ER4 sp900317525	3-methylcrotonylglycine	Leucine, Isoleucine and Valine Metabolism	0.0599552	0.00320372	0.0103932	2616
Dysosmobacter sp001916835	X - 17365		0.0406975	0.00320496	0.0103932	5742
Intestinimonas massiliensis	4-acetylphenol sulfate	Benzoate Metabolism	0.0406717	0.00322437	0.0104431	5742
ER4 sp900317525	picolinate	Tryptophan Metabolism	0.0406739	0.00322272	0.0104431	5742
ER4 sp900317525	X - 21467		-0.0406501	0.00324074	0.0104831	5742
Streptococcus sp001556435	lignoceroyl sphingomyelin (d18:1/24:0)	Sphingomyelins	-0.0406517	0.00323955	0.0104831	5742
Intestinimonas massiliensis	N-oleoylserine	Endocannabinoid	0.0406435	0.00324573	0.0104836	5742
Dysosmobacter sp001916835	X - 17685		-0.0406451	0.00324452	0.0104836	5742
Dysosmobacter sp001916835	1-methyl-4-imidazoleacetate	Histidine Metabolism	-0.0406419	0.00324694	0.0104836	5742
ER4 sp900317525	tricosanoyl sphingomyelin (d18:1/23:0)*	Sphingomyelins	0.0406079	0.0032729	0.0105498	5742
Dysosmobacter sp001916835	X - 24949		0.0406071	0.00327352	0.0105498	5742
Streptococcus sp001556435	2-aminophenol sulfate	Food Component/Plant	0.0406076	0.00327313	0.0105498	5742
ER4 sp900317525	N-lactoyl leucine	Leucine, Isoleucine and Valine Metabolism	-0.0405906	0.00328621	0.0105842	5742
Streptococcus sp001556435	glucuronide of C10H18O2 (1)*	Partially Characterized Molecules	0.0405853	0.00329021	0.0105905	5742
Dysosmobacter sp001916835	bilirubin degradation product, C17H18N2O4 (3)**	Partially Characterized Molecules	0.0405368	0.00332776	0.0107047	5742
Streptococcus sp001556435	X - 17685		0.0405089	0.00334952	0.0107681	5742
ER4 sp900317525	sphingomyelin (d18:1/19:0, d19:1/18:0)*	Sphingomyelins	0.0405037	0.00335359	0.0107745	5742
Streptococcus sp001556435	caprylate (8:0)	Medium Chain Fatty Acid	-0.0404939	0.00336123	0.0107924	5742
ER4 sp900317525	X - 21661		0.0596365	0.00337019	0.0108145	2616
Intestinimonas massiliensis	X - 12726		0.0404596	0.00338828	0.0108659	5742
Dysosmobacter sp001916835	oleoyl ethanolamide	Endocannabinoid	-0.0404463	0.00339879	0.0108862	5742
Streptococcus sp001556435	octadecadienedioate (C18:2-DC)*	Fatty Acid, Dicarboxylate	-0.0404484	0.00339716	0.0108862	5742
ER4 sp900317525	X - 13431		0.0404384	0.00340504	0.0108995	5742
Streptococcus sp001556435	sphingomyelin (d18:2/24:2)*	Sphingomyelins	-0.0404178	0.00342146	0.0109453	5742
ER4 sp900317525	homoarginine	Urea cycle; Arginine and Proline Metabolism	0.0403947	0.00343994	0.0109977	5742
ER4 sp900317525	X - 17355		0.0594557	0.00346808	0.0110792	2616
Dysosmobacter sp001916835	tetrahydrocortisol glucuronide	Corticosteroids	-0.0403577	0.00346969	0.0110792	5742
Dysosmobacter sp001916835	X - 19141		0.0403163	0.00350327	0.0111796	5742
Intestinimonas massiliensis	1,3-dimethylurate	Xanthine Metabolism	0.040285	0.00352884	0.0112367	5742
ER4 sp900317525	3-hydroxyisobutyrate	Leucine, Isoleucine and Valine Metabolism	0.0402891	0.00352551	0.0112367	5742
ER4 sp900317525	3-indoleglyoxylic acid	Food Component/Plant	0.0402883	0.0035262	0.0112367	5742
Streptococcus sp001556435	3-hydroxyoctanoate	Fatty Acid, Monohydroxy	-0.0402839	0.0035298	0.0112367	5742
Streptococcus sp001556435	caprate (10:0)	Medium Chain Fatty Acid	-0.0402803	0.00353269	0.011239	5742
Dysosmobacter sp001916835	cis-3,4-methyleneheptanoate	Fatty Acid, Branched	-0.0402343	0.00357064	0.0113528	5742
ER4 sp900317525	1-palmitoyl-GPG (16:0)*	Lysophospholipid	-0.0402257	0.00357782	0.0113687	5742
Streptococcus sp001556435	X - 11847		-0.0490686	0.00359194	0.0114066	3856
Intestinimonas massiliensis	X - 16935		0.0402	0.00359923	0.0114228	5742
ER4 sp900317525	gulonate*	Ascorbate and Aldarate Metabolism	-0.0401565	0.00363567	0.0115314	5742
Dysosmobacter sp001916835	X - 12026		0.0401263	0.00366122	0.0116054	5742
Streptococcus sp001556435	taurocholenate sulfate*	Secondary Bile Acid Metabolism	-0.0400887	0.00369325	0.0116998	5742
ER4 sp900317525	N-lactoyl phenylalanine	Phenylalanine Metabolism	-0.0400146	0.00375705	0.0118946	5742
Streptococcus sp001556435	X - 21339		-0.0400087	0.00376223	0.0119038	5742
Dysosmobacter sp001916835	sphinganine-1-phosphate	Sphingolipid Synthesis	-0.0399786	0.00378848	0.0119796	5742
Dysosmobacter sp001916835	octadecenedioate (C18:1-DC)	Fatty Acid, Dicarboxylate	0.0399524	0.00381143	0.0120448	5742
Intestinimonas massiliensis	X - 25519		-0.0399222	0.00383804	0.0121216	5742
Dysosmobacter sp001916835	X - 25790		0.039901	0.00385686	0.0121736	5742
Intestinimonas massiliensis	nisinate (24:6n3)	Long Chain Polyunsaturated Fatty Acid (n3 and n6)	-0.0398851	0.00387102	0.012211	5742
ER4 sp900317525	sphingomyelin (d18:1/21:0, d17:1/22:0, d16:1/23:0)*	Sphingomyelins	0.0398422	0.00390948	0.0123248	5742
Dysosmobacter sp001916835	5-methylthioadenosine (MTA)	Polyamine Metabolism	-0.0398372	0.00391403	0.0123317	5742
Intestinimonas massiliensis	X - 21470		-0.0398317	0.00391894	0.0123327	5742
Intestinimonas massiliensis	xanthine	Purine Metabolism, (Hypo)Xanthine/Inosine containing	-0.0398289	0.00392146	0.0123327	5742
ER4 sp900317525	cholate	Primary Bile Acid Metabolism	0.0398297	0.00392077	0.0123327	5742
Dysosmobacter sp001916835	p-cresol glucuronide*	Tyrosine Metabolism	0.0398083	0.00394013	0.012384	5742
Dysosmobacter sp001916835	5-dodecenoate (12:1n7)	Medium Chain Fatty Acid	-0.0398027	0.00394523	0.0123925	5742
Dysosmobacter sp001916835	X - 24473		0.0397826	0.00396351	0.0124424	5742
ER4 sp900317525	propionylcarnitine (C3)	Fatty Acid Metabolism (also BCAA Metabolism)	0.0397279	0.00401363	0.0125922	5742
Intestinimonas massiliensis	glycosyl ceramide (d18:2/24:1, d18:1/24:2)*	Hexosylceramides (HCER)	0.0397072	0.00403272	0.0126372	5742
Intestinimonas massiliensis	glycocholate	Primary Bile Acid Metabolism	-0.0397055	0.00403435	0.0126372	5742
ER4 sp900317525	N-acetylmethionine	Methionine, Cysteine, SAM and Taurine Metabolism	0.0397045	0.00403527	0.0126372	5742
Streptococcus sp001556435	N-lactoyl tyrosine	Tyrosine Metabolism	0.03969	0.00404871	0.0126717	5742
Intestinimonas massiliensis	pregnenediol disulfate (C21H34O8S2)*	Pregnenolone Steroids	-0.0396786	0.00405928	0.0126895	5742
Streptococcus sp001556435	X - 24328		-0.0396787	0.0040592	0.0126895	5742
Intestinimonas massiliensis	X - 23782		0.039676	0.00406176	0.0126897	5742
Intestinimonas massiliensis	X - 17685		-0.0396709	0.00406646	0.0126917	5742
Dysosmobacter sp001916835	palmitate (16:0)	Long Chain Saturated Fatty Acid	-0.03967	0.00406729	0.0126917	5742
ER4 sp900317525	cysteinylglycine disulfide*	Glutathione Metabolism	-0.0396633	0.0040736	0.0127038	5742
Intestinimonas massiliensis	3-hydroxyhexanoate	Fatty Acid, Monohydroxy	0.0396332	0.00410176	0.0127839	5742
ER4 sp900317525	1-stearoyl-2-docosahexaenoyl-GPC (18:0/22:6)	Phosphatidylcholine (PC)	0.0396175	0.00411653	0.0128223	5742
Streptococcus sp001556435	X - 12096		0.053946	0.00412294	0.0128346	3126
Dysosmobacter sp001916835	4-allylphenol sulfate	Food Component/Plant	0.0396006	0.00413255	0.0128568	5742
Streptococcus sp001556435	erythritol	Food Component/Plant	0.039595	0.00413785	0.0128656	5742
Dysosmobacter sp001916835	1,2-dipalmitoyl-GPC (16:0/16:0)	Phosphatidylcholine (PC)	0.0395581	0.00417299	0.0129671	5742
Streptococcus sp001556435	sebacate (C10-DC)	Fatty Acid, Dicarboxylate	-0.039528	0.0042018	0.0130489	5742
Streptococcus sp001556435	N-acetylglycine	Glycine, Serine and Threonine Metabolism	-0.0395236	0.00420598	0.0130541	5742
ER4 sp900317525	androsterone glucuronide	Androgenic Steroids	0.0395145	0.00421481	0.0130659	5742
Streptococcus sp001556435	1-palmitoyl-2-oleoyl-GPI (16:0/18:1)*	Phosphatidylinositol (PI)	0.0395151	0.00421418	0.0130659	5742
Intestinimonas massiliensis	tryptophan	Tryptophan Metabolism	-0.0395088	0.00422024	0.013075	5742
Streptococcus sp001556435	1-linoleoyl-GPE (18:2)*	Lysophospholipid	0.0395004	0.00422834	0.0130923	5742
Intestinimonas massiliensis	S-carboxyethylcysteine	Methionine, Cysteine, SAM and Taurine Metabolism	-0.0581406	0.00426157	0.0131873	2616
ER4 sp900317525	X - 24518		-0.0581327	0.00426676	0.0131956	2616
Dysosmobacter sp001916835	1-arachidonylglycerol (20:4)	Monoacylglycerol	-0.0393994	0.00432702	0.013374	5742
Streptococcus sp001556435	4-hydroxyphenylacetate	Phenylalanine Metabolism	0.0393938	0.00433256	0.0133831	5742
Dysosmobacter sp001916835	myo-inositol	Inositol Metabolism	0.0393869	0.00433939	0.0133963	5742
ER4 sp900317525	oleoyl ethanolamide	Endocannabinoid	-0.0393651	0.00436098	0.013455	5742
Dysosmobacter sp001916835	1-linoleoyl-GPC (18:2)	Lysophospholipid	0.0393532	0.00437283	0.0134835	5742
ER4 sp900317525	phytanate	Food Component/Plant	0.0579327	0.00440109	0.0135546	2616
Dysosmobacter sp001916835	palmitoleoylcarnitine (C16:1)*	Fatty Acid Metabolism (Acyl Carnitine, Monounsaturated)	-0.0393273	0.00439876	0.0135546	5742
ER4 sp900317525	X - 18887		0.0393106	0.00441546	0.0135909	5742
Dysosmobacter sp001916835	X - 24494		0.0392895	0.00443673	0.0136483	5742
Intestinimonas massiliensis	glucose	Glycolysis, Gluconeogenesis, and Pyruvate Metabolism	-0.0392624	0.00446418	0.0137246	5742
Intestinimonas massiliensis	X - 17653		0.0392304	0.00449672	0.0138165	5742
Dysosmobacter sp001916835	allantoin	Purine Metabolism, (Hypo)Xanthine/Inosine containing	0.039206	0.00452172	0.0138851	5742
Dysosmobacter sp001916835	valylglycine	Dipeptide	0.0577199	0.00454815	0.013958	2616
Intestinimonas massiliensis	2,3-dihydroxy-2-methylbutyrate	Leucine, Isoleucine and Valine Metabolism	-0.0391543	0.00457517	0.0140244	5742
Streptococcus sp001556435	palmitate (16:0)	Long Chain Saturated Fatty Acid	-0.0391545	0.00457489	0.0140244	5742
Dysosmobacter sp001916835	X - 18913		0.0391371	0.00459301	0.0140708	5742
Dysosmobacter sp001916835	5-acetylamino-6-formylamino-3-methyluracil	Xanthine Metabolism	-0.0390907	0.0046416	0.0142113	5742
ER4 sp900317525	N-acetylglucosamine/N-acetylgalactosamine	Aminosugar Metabolism	-0.039088	0.0046444	0.0142116	5742
Intestinimonas massiliensis	tyrosine	Tyrosine Metabolism	-0.0390802	0.00465265	0.0142284	5742
Streptococcus sp001556435	1-(1-enyl-stearoyl)-2-oleoyl-GPE (P-18:0/18:1)	Plasmalogen	0.0390722	0.00466112	0.014246	5742
Streptococcus sp001556435	ribitol	Pentose Metabolism	0.0390524	0.00468206	0.0143016	5742
Dysosmobacter sp001916835	5alpha-androstan-3beta,17beta-diol disulfate	Androgenic Steroids	-0.0390426	0.00469248	0.014325	5742
Streptococcus sp001556435	N6-acetyllysine	Lysine Metabolism	0.0389764	0.00476326	0.0145325	5742
Intestinimonas massiliensis	pimeloylcarnitine/3-methyladipoylcarnitine (C7-DC)	Fatty Acid Metabolism (Acyl Carnitine, Dicarboxylate)	0.0389643	0.0047763	0.0145638	5742
Intestinimonas massiliensis	sphingomyelin (d18:1/21:0, d17:1/22:0, d16:1/23:0)*	Sphingomyelins	0.0389422	0.00480021	0.0146281	5742
Streptococcus sp001556435	3-carboxy-4-methyl-5-propyl-2-furanpropanoate (CMPF)	Fatty Acid, Dicarboxylate	-0.03891	0.00483519	0.0147261	5742
ER4 sp900317525	decadienedioic acid (C10:2-DC)**	Fatty Acid, Dicarboxylate	-0.0388929	0.00485389	0.0147744	5742
Intestinimonas massiliensis	2-aminoadipate	Lysine Metabolism	-0.0388818	0.0048661	0.014803	5742
Streptococcus sp001556435	stearate (18:0)	Long Chain Saturated Fatty Acid	-0.0388673	0.00488199	0.0148426	5742
Streptococcus sp001556435	hexadecadienoate (16:2n6)	Long Chain Polyunsaturated Fatty Acid (n3 and n6)	-0.0388606	0.00488934	0.0148563	5742
Dysosmobacter sp001916835	4-acetylphenol sulfate	Benzoate Metabolism	0.0388001	0.0049565	0.0150516	5742
Dysosmobacter sp001916835	X - 11444		-0.0387973	0.00495964	0.0150523	5742
Dysosmobacter sp001916835	pregnenediol disulfate (C21H34O8S2)*	Pregnenolone Steroids	-0.0387786	0.00498051	0.0151069	5742
Intestinimonas massiliensis	gamma-tocopherol/beta-tocopherol	Tocopherol Metabolism	-0.0387552	0.00500689	0.015178	5742
Dysosmobacter sp001916835	palmitoloelycholine	Fatty Acid Metabolism (Acyl Choline)	-0.0676092	0.00501709	0.0152001	1886
Intestinimonas massiliensis	X - 25343		-0.0387267	0.00503903	0.0152577	5742
Streptococcus sp001556435	1-(1-enyl-palmitoyl)-2-oleoyl-GPE (P-16:0/18:1)*	Plasmalogen	0.0387134	0.00505412	0.0152945	5742
Streptococcus sp001556435	palmitoleate (16:1n7)	Long Chain Monounsaturated Fatty Acid	-0.0386863	0.00508498	0.015379	5742
Dysosmobacter sp001916835	X - 21607		0.0386775	0.00509508	0.0154006	5742
Dysosmobacter sp001916835	X - 25420		-0.0386661	0.00510808	0.0154309	5742
Dysosmobacter sp001916835	X - 11381		-0.0386569	0.00511869	0.015454	5742
Dysosmobacter sp001916835	cerotoylcarnitine (C26)*	Fatty Acid Metabolism (Acyl Carnitine, Long Chain Saturated)	0.0386457	0.00513154	0.0154838	5742
Intestinimonas massiliensis	alpha-ketoglutarate	TCA Cycle	-0.0385482	0.00524491	0.0158167	5742
Dysosmobacter sp001916835	2-palmitoyl-GPC (16:0)*	Lysophospholipid	-0.0385439	0.00525004	0.015823	5742
ER4 sp900317525	N-(2-furoyl)glycine	Food Component/Plant	0.0385259	0.00527115	0.0158775	5742
Dysosmobacter sp001916835	X - 22520		-0.0567177	0.00530251	0.0159627	2616
Dysosmobacter sp001916835	3-hydroxybutyrate (BHBA)	Ketone Bodies	0.0384754	0.00533104	0.0160393	5742
Dysosmobacter sp001916835	3beta,7alpha-dihydroxy-5-cholestenoate	Sterol	-0.0384563	0.00535387	0.0160987	5742
Intestinimonas massiliensis	sphingomyelin (d18:2/16:0, d18:1/16:1)*	Sphingomyelins	0.038427	0.00538901	0.016195	5742
Streptococcus sp001556435	palmitoyl-sphingosine-phosphoethanolamine (d18:1/16:0)	Ceramide PEs	-0.0383898	0.00543407	0.016321	5742
Streptococcus sp001556435	benzoylcarnitine*	Chemical	-0.0468273	0.00545633	0.0163784	3856
ER4 sp900317525	1-stearoyl-2-oleoyl-GPS (18:0/18:1)	Phosphatidylserine (PS)	-0.038326	0.00551185	0.0165356	5742
Dysosmobacter sp001916835	andro steroid monosulfate C19H28O6S (1)*	Androgenic Steroids	-0.038298	0.00554635	0.0166295	5742
ER4 sp900317525	X - 25422		-0.0382815	0.00556682	0.0166812	5742
Dysosmobacter sp001916835	beta-sitosterol	Sterol	0.0382715	0.00557925	0.0167089	5742
Dysosmobacter sp001916835	N6-succinyladenosine	Purine Metabolism, Adenine containing	-0.0382606	0.00559274	0.01673	5742
Streptococcus sp001556435	4-oxo-retinoic acid	Vitamin A Metabolism	-0.0382622	0.00559078	0.01673	5742
Intestinimonas massiliensis	indoleacetylglutamine	Tryptophan Metabolism	0.0381679	0.00570923	0.0170687	5742
Dysosmobacter sp001916835	X - 17348		-0.0381569	0.00572312	0.0171004	5742
Intestinimonas massiliensis	guaiacol sulfate	Benzoate Metabolism	0.0381482	0.0057343	0.017124	5742
Intestinimonas massiliensis	lignoceroylcarnitine (C24)*	Fatty Acid Metabolism (Acyl Carnitine, Long Chain Saturated)	-0.0381278	0.0057603	0.0171918	5742
ER4 sp900317525	lactate	Glycolysis, Gluconeogenesis, and Pyruvate Metabolism	-0.0381075	0.00578622	0.0172592	5742
Intestinimonas massiliensis	5alpha-androstan-3beta,17beta-diol monosulfate (2)	Androgenic Steroids	0.0381038	0.00579104	0.0172637	5742
Streptococcus sp001556435	5-dodecenoate (12:1n7)	Medium Chain Fatty Acid	-0.0380876	0.00581187	0.0173159	5742
ER4 sp900317525	1-arachidonylglycerol (20:4)	Monoacylglycerol	-0.0380583	0.00584967	0.0174186	5742
Streptococcus sp001556435	dihomo-linoleoylcarnitine (C20:2)*	Fatty Acid Metabolism (Acyl Carnitine, Polyunsaturated)	-0.038049	0.00586184	0.0174448	5742
Intestinimonas massiliensis	cystine	Methionine, Cysteine, SAM and Taurine Metabolism	-0.0380374	0.00587684	0.0174795	5742
Intestinimonas massiliensis	1-(1-enyl-palmitoyl)-GPC (P-16:0)*	Lysoplasmalogen	0.0380197	0.00589999	0.0175383	5742
Dysosmobacter sp001916835	3-methylcrotonylglycine	Leucine, Isoleucine and Valine Metabolism	0.0560013	0.00590901	0.0175539	2616
Streptococcus sp001556435	5alpha-pregnan-diol disulfate	Progestin Steroids	-0.0380105	0.00591196	0.0175539	5742
Dysosmobacter sp001916835	X - 21470		-0.0379978	0.00592864	0.0175934	5742
Intestinimonas massiliensis	pyruvate	Glycolysis, Gluconeogenesis, and Pyruvate Metabolism	-0.0379877	0.0059419	0.0176227	5742
ER4 sp900317525	stearidonate (18:4n3)	Long Chain Polyunsaturated Fatty Acid (n3 and n6)	-0.0379662	0.00597022	0.0176966	5742
Streptococcus sp001556435	1,2,3-benzenetriol sulfate (1)	Chemical	0.0379545	0.00598564	0.0177322	5742
Dysosmobacter sp001916835	X - 21310		0.0379311	0.00601669	0.0178141	5742
Streptococcus sp001556435	2-hydroxyibuprofen	Drug - Analgesics, Anesthetics	0.0379199	0.00603159	0.017848	5742
Intestinimonas massiliensis	X - 21845		-0.0379137	0.00603981	0.0178622	5742
Streptococcus sp001556435	deoxycholic acid glucuronide	Secondary Bile Acid Metabolism	0.0379086	0.00604661	0.0178722	5742
ER4 sp900317525	sucrose	Disaccharides and Oligosaccharides	-0.0558216	0.00607064	0.017933	2616
ER4 sp900317525	cis-3,4-methyleneheptanoylcarnitine	Fatty Acid Metabolism (Acyl Carnitine, Medium Chain)	-0.0378365	0.0061437	0.0181385	5742
Streptococcus sp001556435	N-acetylalanine	Alanine and Aspartate Metabolism	0.0377841	0.00621502	0.0183387	5742
Dysosmobacter sp001916835	biliverdin	Hemoglobin and Porphyrin Metabolism	0.0377523	0.00625867	0.018457	5742
Streptococcus sp001556435	N-acetylserine	Glycine, Serine and Threonine Metabolism	0.0377067	0.00632178	0.0186326	5742
Streptococcus sp001556435	heptanoate (7:0)	Medium Chain Fatty Acid	-0.0376972	0.00633503	0.0186611	5742
Dysosmobacter sp001916835	bilirubin (E,E)*	Hemoglobin and Porphyrin Metabolism	0.0376677	0.00637613	0.0187716	5742
Intestinimonas massiliensis	lactosyl-N-behenoyl-sphingosine (d18:1/22:0)*	Lactosylceramides (LCER)	0.0376512	0.00639935	0.0188293	5742
ER4 sp900317525	X - 16964		-0.037544	0.00655153	0.0192658	5742
Dysosmobacter sp001916835	docosapentaenoate (n6 DPA; 22:5n6)	Long Chain Polyunsaturated Fatty Acid (n3 and n6)	-0.0422565	0.0065551	0.0192658	4502
Intestinimonas massiliensis	N-acetyltheanine	Food Component/Plant	0.0375355	0.0065638	0.0192714	5742
Dysosmobacter sp001916835	3-(cystein-S-yl)acetaminophen*	Drug - Analgesics, Anesthetics	-0.0375351	0.00656442	0.0192714	5742
ER4 sp900317525	saccharin	Food Component/Plant	0.0375275	0.00657525	0.0192923	5742
Intestinimonas massiliensis	inosine	Purine Metabolism, (Hypo)Xanthine/Inosine containing	-0.0375156	0.0065925	0.0193103	5742
Dysosmobacter sp001916835	4-ethylcatechol sulfate	Benzoate Metabolism	0.0375203	0.00658563	0.0193103	5742
Dysosmobacter sp001916835	glycerol	Glycerolipid Metabolism	-0.0375175	0.00658974	0.0193103	5742
ER4 sp900317525	nisinate (24:6n3)	Long Chain Polyunsaturated Fatty Acid (n3 and n6)	-0.0374958	0.00662114	0.0193739	5742
Dysosmobacter sp001916835	androstenediol (3alpha, 17alpha) monosulfate (2)	Androgenic Steroids	0.0374954	0.00662165	0.0193739	5742
Dysosmobacter sp001916835	3-(N-acetyl-L-cystein-S-yl) acetaminophen	Drug - Analgesics, Anesthetics	-0.0374883	0.00663199	0.0193933	5742
Streptococcus sp001556435	bilirubin (Z,Z)	Hemoglobin and Porphyrin Metabolism	-0.0374697	0.00665904	0.0194614	5742
Intestinimonas massiliensis	leucylglycine	Dipeptide	0.0374309	0.00671568	0.0196138	5742
Dysosmobacter sp001916835	isoleucylglycine	Dipeptide	0.0374289	0.00671872	0.0196138	5742
ER4 sp900317525	N6-carbamoylthreonyladenosine	Purine Metabolism, Adenine containing	0.0374203	0.00673127	0.0196395	5742
Intestinimonas massiliensis	X - 24757		-0.0374058	0.00675262	0.0196907	5742
Dysosmobacter sp001916835	oleoyl-linoleoyl-glycerol (18:1/18:2) [1]	Diacylglycerol	-0.0374001	0.00676106	0.0197043	5742
Dysosmobacter sp001916835	1,5-anhydroglucitol (1,5-AG)	Glycolysis, Gluconeogenesis, and Pyruvate Metabolism	-0.0373966	0.00676619	0.0197075	5742
Dysosmobacter sp001916835	2-aminoheptanoate	Fatty Acid, Amino	0.037394	0.00677008	0.0197075	5742
Dysosmobacter sp001916835	sphingosine	Sphingosines	-0.0373917	0.00677352	0.0197075	5742
Streptococcus sp001556435	aspartate	Alanine and Aspartate Metabolism	0.0373717	0.00680311	0.0197826	5742
ER4 sp900317525	X - 15486		-0.0373517	0.00683289	0.0198581	5742
Dysosmobacter sp001916835	X - 24518		-0.055016	0.00684524	0.0198829	2616
Streptococcus sp001556435	N-acetylneuraminate	Aminosugar Metabolism	0.0372805	0.00693971	0.0201461	5742
Dysosmobacter sp001916835	betaine	Glycine, Serine and Threonine Metabolism	0.0372499	0.00698609	0.0202581	5742
Streptococcus sp001556435	perfluorooctanoate (PFOA)	Chemical	-0.0372523	0.00698251	0.0202581	5742
Streptococcus sp001556435	gamma-glutamylisoleucine*	Gamma-glutamyl Amino Acid	0.0372086	0.00704912	0.0204295	5742
ER4 sp900317525	sphingadienine	Sphingolipid Synthesis	-0.0371567	0.00712919	0.0206501	5742
Dysosmobacter sp001916835	bilirubin degradation product, C16H18N2O5 (4)**	Partially Characterized Molecules	0.0453346	0.00714279	0.020678	3856
Streptococcus sp001556435	alpha-ketoglutaramate*	Glutamate Metabolism	0.0371425	0.00715109	0.0206905	5742
Intestinimonas massiliensis	X - 18886		0.0371135	0.00719636	0.0208099	5742
Streptococcus sp001556435	X - 21661		-0.0546684	0.00720607	0.0208264	2616
Dysosmobacter sp001916835	2,3-dihydroxypyridine	Food Component/Plant	-0.0370791	0.00725018	0.0209423	5742
Intestinimonas massiliensis	1-linoleoyl-GPE (18:2)*	Lysophospholipid	-0.0370722	0.00726106	0.0209621	5742
Streptococcus sp001556435	3-hydroxydecanoate	Fatty Acid, Monohydroxy	-0.0370557	0.00728703	0.0210254	5742
Dysosmobacter sp001916835	dihomo-linolenoylcarnitine (C20:3n3 or 6)*	Fatty Acid Metabolism (Acyl Carnitine, Polyunsaturated)	-0.0370426	0.00730776	0.0210736	5742
Streptococcus sp001556435	X - 24757		0.0370332	0.00732272	0.021105	5742
Dysosmobacter sp001916835	cysteine s-sulfate	Methionine, Cysteine, SAM and Taurine Metabolism	-0.037025	0.00733578	0.0211309	5742
ER4 sp900317525	glycerate	Glycolysis, Gluconeogenesis, and Pyruvate Metabolism	0.0369705	0.00742274	0.0213696	5742
Streptococcus sp001556435	androsterone sulfate	Androgenic Steroids	-0.0369565	0.00744524	0.0214225	5742
ER4 sp900317525	2-methoxyacetaminophen sulfate*	Drug - Analgesics, Anesthetics	-0.0369345	0.00748071	0.0215127	5742
Intestinimonas massiliensis	lactosyl-N-palmitoyl-sphingosine (d18:1/16:0)	Lactosylceramides (LCER)	0.0369269	0.00749304	0.0215244	5742
Dysosmobacter sp001916835	caffeic acid sulfate	Food Component/Plant	-0.0369291	0.00748944	0.0215244	5742
Streptococcus sp001556435	glycochenodeoxycholate	Primary Bile Acid Metabolism	0.0369241	0.0074976	0.0215256	5742
Streptococcus sp001556435	cysteine-glutathione disulfide	Glutathione Metabolism	-0.0369163	0.00751027	0.0215501	5742
Intestinimonas massiliensis	1-(1-enyl-palmitoyl)-2-linoleoyl-GPC (P-16:0/18:2)*	Plasmalogen	0.0369038	0.00753049	0.0215867	5742
Intestinimonas massiliensis	nonanoylcarnitine (C9)	Fatty Acid Metabolism (Acyl Carnitine, Medium Chain)	0.0369008	0.00753544	0.0215867	5742
Dysosmobacter sp001916835	imidazole lactate	Histidine Metabolism	0.0369016	0.00753407	0.0215867	5742
Intestinimonas massiliensis	N-acetyl-beta-alanine	Pyrimidine Metabolism, Uracil containing	-0.0368769	0.00757445	0.0216865	5742
ER4 sp900317525	taurocholate	Primary Bile Acid Metabolism	0.0368279	0.00765491	0.0219048	5742
Dysosmobacter sp001916835	X - 12456		0.0368052	0.00769238	0.0219939	5742
Streptococcus sp001556435	linoleoyl-arachidonoyl-glycerol (18:2/20:4) [2]*	Diacylglycerol	-0.036804	0.00769449	0.0219939	5742
Streptococcus sp001556435	X - 24556		-0.0541999	0.00771935	0.0220529	2616
Streptococcus sp001556435	1-oleoyl-GPE (18:1)	Lysophospholipid	0.0367647	0.00775986	0.0221564	5742
Streptococcus sp001556435	sphingomyelin (d18:0/18:0, d19:0/17:0)*	Dihydrosphingomyelins	-0.0367549	0.00777621	0.022191	5742
Dysosmobacter sp001916835	N-lactoyl histidine	Histidine Metabolism	-0.0541233	0.00780631	0.0222647	2616
Streptococcus sp001556435	isobutyrylcarnitine (C4)	Leucine, Isoleucine and Valine Metabolism	-0.0366282	0.007991	0.022779	5742
Intestinimonas massiliensis	X - 12456		0.0366161	0.0080117	0.022813	5742
Dysosmobacter sp001916835	1-palmitoyl-GPC (16:0)	Lysophospholipid	-0.0366168	0.00801057	0.022813	5742
ER4 sp900317525	alpha-ketoglutaramate*	Glutamate Metabolism	0.0365706	0.00809022	0.023024	5742
Intestinimonas massiliensis	sphingosine	Sphingosines	-0.0365443	0.00813606	0.0231418	5742
Streptococcus sp001556435	solanidine	Food Component/Plant	0.0365414	0.00814104	0.0231433	5742
Dysosmobacter sp001916835	1-myristoyl-2-palmitoyl-GPC (14:0/16:0)	Phosphatidylcholine (PC)	-0.0365046	0.00820544	0.0233137	5742
Dysosmobacter sp001916835	cis-4-decenoylcarnitine (C10:1)	Fatty Acid Metabolism (Acyl Carnitine, Monounsaturated)	0.0364878	0.00823503	0.023385	5742
Streptococcus sp001556435	X - 24344		-0.0364669	0.00827193	0.0234769	5742
Streptococcus sp001556435	N-palmitoyl-heptadecasphingosine (d17:1/16:0)*	Ceramides	-0.0364605	0.00828324	0.0234963	5742
Dysosmobacter sp001916835	X - 22771		-0.0363654	0.00845328	0.0239655	5742
Intestinimonas massiliensis	cytosine	Pyrimidine Metabolism, Cytidine containing	-0.0363293	0.00851855	0.0241374	5742
Dysosmobacter sp001916835	N-acetylalliin	Food Component/Plant	0.0362963	0.00857872	0.0242947	5742
Dysosmobacter sp001916835	X - 11880		-0.0362937	0.00858343	0.0242948	5742
Intestinimonas massiliensis	X - 17438		0.0362834	0.00860236	0.0243352	5742
Dysosmobacter sp001916835	S-allylcysteine	Food Component/Plant	0.0362763	0.0086153	0.0243586	5742
Streptococcus sp001556435	phenylalanine	Phenylalanine Metabolism	0.0362702	0.00862651	0.024377	5742
Streptococcus sp001556435	3-hydroxyoleate*	Fatty Acid, Monohydroxy	-0.0533989	0.00867308	0.0244954	2616
ER4 sp900317525	1-oleoylglycerol (18:1)	Monoacylglycerol	-0.0362256	0.00870883	0.024583	5742
Intestinimonas massiliensis	caprylate (8:0)	Medium Chain Fatty Acid	0.036209	0.00873955	0.0246444	5742
Dysosmobacter sp001916835	1,2,3-benzenetriol sulfate (2)	Chemical	-0.0362087	0.00874007	0.0246444	5742
Intestinimonas massiliensis	bilirubin (Z,Z)	Hemoglobin and Porphyrin Metabolism	0.0361943	0.00876687	0.0246933	5742
Streptococcus sp001556435	X - 16580		-0.0361945	0.00876664	0.0246933	5742
Intestinimonas massiliensis	isoleucine	Leucine, Isoleucine and Valine Metabolism	-0.0361795	0.00879447	0.0247442	5742
Streptococcus sp001556435	X - 23665		-0.0361814	0.00879092	0.0247442	5742
Streptococcus sp001556435	X - 12283		0.0361765	0.00880025	0.0247471	5742
Intestinimonas massiliensis	hypoxanthine	Purine Metabolism, (Hypo)Xanthine/Inosine containing	-0.0361474	0.00885466	0.0248867	5742
Streptococcus sp001556435	2-butenoylglycine	Fatty Acid Metabolism (Acyl Glycine)	-0.0361295	0.00888837	0.024968	5742
ER4 sp900317525	carnosine	Histidine Metabolism	-0.0361179	0.00891029	0.0250161	5742
ER4 sp900317525	X - 25419		0.0361123	0.00892094	0.0250325	5742
ER4 sp900317525	glycine conjugate of C10H12O2*	Partially Characterized Molecules	-0.0361097	0.00892592	0.025033	5742
Dysosmobacter sp001916835	oxindolylalanine	Tryptophan Metabolism	0.036085	0.00897266	0.0251505	5742
ER4 sp900317525	methyl-4-hydroxybenzoate sulfate	Benzoate Metabolism	-0.0359872	0.00916054	0.0256633	5742
ER4 sp900317525	stearoyl sphingomyelin (d18:1/18:0)	Sphingomyelins	0.0359709	0.00919223	0.0257382	5742
Intestinimonas massiliensis	ursocholate	Secondary Bile Acid Metabolism	-0.0529895	0.00920009	0.0257464	2616
Streptococcus sp001556435	acetoacetate	Ketone Bodies	-0.0359447	0.00924317	0.0258531	5742
Streptococcus sp001556435	N-carbamoylalanine	Alanine and Aspartate Metabolism	0.0488829	0.00934891	0.0261348	3126
Intestinimonas massiliensis	X - 25422		-0.0358851	0.0093603	0.0261526	5742
Dysosmobacter sp001916835	cytidine	Pyrimidine Metabolism, Cytidine containing	-0.0358796	0.00937125	0.0261692	5742
Dysosmobacter sp001916835	vanillylmandelate (VMA)	Tyrosine Metabolism	0.0358699	0.0093904	0.0262086	5742
ER4 sp900317525	5-methylthioadenosine (MTA)	Polyamine Metabolism	-0.0358529	0.00942421	0.0262889	5742
Streptococcus sp001556435	X - 24762		0.0528114	0.00943824	0.0263139	2616
ER4 sp900317525	2-methoxyacetaminophen glucuronide*	Drug - Analgesics, Anesthetics	-0.0358292	0.00947143	0.0263809	5742
Dysosmobacter sp001916835	suberoylcarnitine (C8-DC)	Fatty Acid Metabolism (Acyl Carnitine, Dicarboxylate)	-0.0527861	0.00947241	0.0263809	2616
Dysosmobacter sp001916835	sphingomyelin (d18:1/14:0, d16:1/16:0)*	Sphingomyelins	0.0358119	0.00950596	0.0264602	5742
ER4 sp900317525	chiro-inositol	Inositol Metabolism	0.0357662	0.00959787	0.0267018	5742
ER4 sp900317525	5-methyluridine (ribothymidine)	Pyrimidine Metabolism, Uracil containing	0.0357473	0.0096362	0.0267941	5742
Intestinimonas massiliensis	androstenediol (3beta,17beta) disulfate (2)	Androgenic Steroids	-0.0357361	0.00965884	0.0268427	5742
Streptococcus sp001556435	pregnenolone sulfate	Pregnenolone Steroids	-0.0357249	0.0096817	0.0268919	5742
Streptococcus sp001556435	1-(1-enyl-stearoyl)-2-linoleoyl-GPE (P-18:0/18:2)*	Plasmalogen	0.0357105	0.0097109	0.0269586	5742
Intestinimonas massiliensis	omeprazole	Drug - Gastrointestinal	-0.0357024	0.00972747	0.0269902	5742
Streptococcus sp001556435	1-palmitoyl-2-linoleoyl-GPE (16:0/18:2)	Phosphatidylethanolamine (PE)	0.0356939	0.00974483	0.027024	5742
ER4 sp900317525	adenosine 5'-monophosphate (AMP)	Purine Metabolism, Adenine containing	-0.0356776	0.00977826	0.0271023	5742
Dysosmobacter sp001916835	1-oleoyl-GPC (18:1)	Lysophospholipid	-0.0356628	0.00980883	0.0271725	5742
Intestinimonas massiliensis	carboxyethyl-GABA	Glutamate Metabolism	-0.0356499	0.00983532	0.0272275	5742
Intestinimonas massiliensis	acetoacetate	Ketone Bodies	0.0356481	0.00983912	0.0272275	5742
ER4 sp900317525	X - 23680		-0.0356369	0.00986217	0.0272768	5742
ER4 sp900317525	1,2-dipalmitoyl-GPC (16:0/16:0)	Phosphatidylcholine (PC)	0.0356196	0.00989819	0.0273473	5742
Dysosmobacter sp001916835	N-acetylcitrulline	Urea cycle; Arginine and Proline Metabolism	-0.0356197	0.00989802	0.0273473	5742
Streptococcus sp001556435	azelate (C9-DC)	Fatty Acid, Dicarboxylate	-0.0356148	0.00990812	0.0273603	5742
Dysosmobacter sp001916835	stachydrine	Food Component/Plant	0.035598	0.009943	0.027442	5742
Dysosmobacter sp001916835	1-palmitoyl-2-linoleoyl-GPI (16:0/18:2)	Phosphatidylinositol (PI)	-0.0355925	0.00995458	0.0274595	5742
Streptococcus sp001556435	1-palmitoyl-2-dihomo-linolenoyl-GPC (16:0/20:3n3 or 6)*	Phosphatidylcholine (PC)	0.0355877	0.00996466	0.0274727	5742
Intestinimonas massiliensis	2-hydroxy-4-(methylthio)butanoic acid	Methionine, Cysteine, SAM and Taurine Metabolism	-0.0355568	0.0100292	0.0276215	5742
Streptococcus sp001556435	X - 24544		-0.035557	0.0100289	0.0276215	5742
Intestinimonas massiliensis	X - 24418		0.0355445	0.0100552	0.0276717	5742
ER4 sp900317525	X - 11795		-0.0355431	0.0100581	0.0276717	5742
ER4 sp900317525	sphingomyelin (d18:2/16:0, d18:1/16:1)*	Sphingomyelins	0.0355301	0.0100856	0.0277328	5742
Dysosmobacter sp001916835	2-oleoylglycerol (18:1)	Monoacylglycerol	-0.035522	0.0101026	0.0277649	5742
ER4 sp900317525	X - 21740		-0.0355124	0.0101229	0.0278059	5742
Dysosmobacter sp001916835	gamma-glutamylalanine	Gamma-glutamyl Amino Acid	-0.0355059	0.0101368	0.0278294	5742
Dysosmobacter sp001916835	asparagine	Alanine and Aspartate Metabolism	0.0354907	0.0101691	0.0278886	5742
Streptococcus sp001556435	undecenoylcarnitine (C11:1)	Fatty Acid Metabolism (Acyl Carnitine, Monounsaturated)	-0.0354918	0.0101668	0.0278886	5742
ER4 sp900317525	X - 25948		-0.0354788	0.0101943	0.0279431	5742
Dysosmobacter sp001916835	glucuronide of piperine metabolite C17H21NO3 (4)*	Food Component/Plant	-0.0354573	0.0102402	0.0280542	5742
Streptococcus sp001556435	bilirubin (E,E)*	Hemoglobin and Porphyrin Metabolism	-0.0354327	0.010293	0.0281839	5742
Streptococcus sp001556435	prolylglycine	Dipeptide	-0.0354182	0.0103242	0.0282546	5742
Streptococcus sp001556435	uridine	Pyrimidine Metabolism, Uracil containing	-0.0354057	0.0103513	0.0283138	5742
Intestinimonas massiliensis	11beta-hydroxyandrosterone glucuronide	Androgenic Steroids	0.0353932	0.0103783	0.0283728	5742
Dysosmobacter sp001916835	docosahexaenoylcholine	Fatty Acid Metabolism (Acyl Choline)	0.0353821	0.0104023	0.0283938	5742
Streptococcus sp001556435	7-alpha-hydroxy-3-oxo-4-cholestenoate (7-Hoca)	Sterol	0.0353845	0.0103971	0.0283938	5742
Streptococcus sp001556435	ximenoylcarnitine (C26:1)*	Fatty Acid Metabolism (Acyl Carnitine, Monounsaturated)	-0.0353842	0.0103978	0.0283938	5742
Intestinimonas massiliensis	N-lactoyl leucine	Leucine, Isoleucine and Valine Metabolism	-0.0353759	0.0104158	0.0284158	5742
Dysosmobacter sp001916835	1-oleoyl-GPI (18:1)	Lysophospholipid	-0.0353499	0.0104725	0.0285555	5742
Intestinimonas massiliensis	X - 13866		0.0353292	0.0105178	0.0286638	5742
ER4 sp900317525	S-carboxyethylcysteine	Methionine, Cysteine, SAM and Taurine Metabolism	-0.052024	0.0105577	0.0287577	2616
Streptococcus sp001556435	X - 12411		0.0353012	0.0105793	0.0288014	5742
Streptococcus sp001556435	2-hydroxyphenylacetate	Phenylalanine Metabolism	-0.0352321	0.0107324	0.0292029	5742
ER4 sp900317525	deoxycarnitine	Carnitine Metabolism	0.0352227	0.0107535	0.0292451	5742
Streptococcus sp001556435	cholesterol	Sterol	-0.0352188	0.0107623	0.0292536	5742
ER4 sp900317525	bilirubin (Z,Z)	Hemoglobin and Porphyrin Metabolism	0.03521	0.0107819	0.0292916	5742
Dysosmobacter sp001916835	N-lactoyl phenylalanine	Phenylalanine Metabolism	-0.0351618	0.0108904	0.029571	5742
Streptococcus sp001556435	valine	Leucine, Isoleucine and Valine Metabolism	-0.0351115	0.0110047	0.0298657	5742
Dysosmobacter sp001916835	N1-methylinosine	Purine Metabolism, (Hypo)Xanthine/Inosine containing	-0.0350918	0.0110496	0.0299721	5742
Streptococcus sp001556435	acisoga	Polyamine Metabolism	-0.0350799	0.011077	0.0300308	5742
Dysosmobacter sp001916835	X - 17010		-0.0350726	0.0110936	0.0300602	5742
Streptococcus sp001556435	androstenediol (3beta,17beta) disulfate (1)	Androgenic Steroids	-0.0350408	0.011167	0.0302432	5742
Streptococcus sp001556435	1-oleoyl-2-docosahexaenoyl-GPC (18:1/22:6)*	Phosphatidylcholine (PC)	-0.0350337	0.0111835	0.0302722	5742
Streptococcus sp001556435	X - 11858		-0.0350304	0.011191	0.0302768	5742
Dysosmobacter sp001916835	hexadecenedioate (C16:1-DC)*	Fatty Acid, Dicarboxylate	-0.035008	0.011243	0.0304017	5742
ER4 sp900317525	X - 17365		0.0349644	0.0113448	0.0306609	5742
Intestinimonas massiliensis	1-(1-enyl-palmitoyl)-2-oleoyl-GPE (P-16:0/18:1)*	Plasmalogen	-0.0349561	0.0113644	0.0306981	5742
ER4 sp900317525	3-aminoisobutyrate	Pyrimidine Metabolism, Thymine containing	0.0349438	0.0113932	0.0307599	5742
Intestinimonas massiliensis	4-vinylcatechol sulfate	Benzoate Metabolism	-0.0349384	0.011406	0.0307785	5742
Streptococcus sp001556435	3-hydroxybutyroylglycine**	Fatty Acid Metabolism (Acyl Glycine)	-0.047579	0.0114186	0.0307966	3126
Streptococcus sp001556435	X - 25790		0.0348638	0.0115828	0.0312232	5742
ER4 sp900317525	N-alpha-acetylornithine	Urea cycle; Arginine and Proline Metabolism	0.0348376	0.0116455	0.0313761	5742
Streptococcus sp001556435	hexadecanedioate (C16-DC)	Fatty Acid, Dicarboxylate	-0.0348268	0.0116716	0.0314299	5742
Streptococcus sp001556435	1-oleoyl-2-linoleoyl-GPE (18:1/18:2)*	Phosphatidylethanolamine (PE)	0.0348096	0.0117129	0.031525	5742
Intestinimonas massiliensis	4-chlorobenzoic acid	Chemical	0.0347998	0.0117366	0.0315724	5742
Streptococcus sp001556435	linoleoyl ethanolamide	Endocannabinoid	-0.0347965	0.0117446	0.0315776	5742
ER4 sp900317525	methyl vanillate sulfate	Food Component/Plant	-0.0347718	0.0118044	0.031722	5742
Intestinimonas massiliensis	glutamine conjugate of C7H12O2*	Partially Characterized Molecules	0.0347545	0.0118465	0.0318187	5742
ER4 sp900317525	X - 15245		-0.0347509	0.0118552	0.0318257	5742
Dysosmobacter sp001916835	X - 21803		-0.0347468	0.0118652	0.0318361	5742
ER4 sp900317525	sphingomyelin (d18:1/18:1, d18:2/18:0)	Sphingomyelins	0.0347075	0.0119615	0.0320779	5742
Streptococcus sp001556435	androstenediol (3alpha, 17alpha) monosulfate (3)	Androgenic Steroids	-0.0346901	0.0120044	0.0321765	5742
Intestinimonas massiliensis	X - 12101		0.0346805	0.0120279	0.0322228	5742
Intestinimonas massiliensis	4-allylcatechol sulfate	Benzoate Metabolism	-0.0346715	0.0120501	0.0322659	5742
Intestinimonas massiliensis	taurochenodeoxycholic acid 3-sulfate	Secondary Bile Acid Metabolism	-0.0346486	0.0121069	0.0324013	5742
Intestinimonas massiliensis	X - 21410		-0.034619	0.0121807	0.032582	5742
Dysosmobacter sp001916835	lithocholic acid sulfate (2)	Secondary Bile Acid Metabolism	0.0345545	0.0123426	0.032998	5742
ER4 sp900317525	ribonate	Pentose Metabolism	-0.0345504	0.012353	0.0330089	5742
Intestinimonas massiliensis	uracil	Pyrimidine Metabolism, Uracil containing	-0.0345303	0.012404	0.0330944	5742
Dysosmobacter sp001916835	taurochenodeoxycholic acid 3-sulfate	Secondary Bile Acid Metabolism	0.0345324	0.0123987	0.0330944	5742
Streptococcus sp001556435	palmitoloelycholine	Fatty Acid Metabolism (Acyl Choline)	0.0602685	0.012395	0.0330944	1886
Dysosmobacter sp001916835	O-acetylhomoserine	Glycine, Serine and Threonine Metabolism	0.0470239	0.0124168	0.0330946	3126
Streptococcus sp001556435	pantoate	Pantothenate and CoA Metabolism	0.0345275	0.012411	0.0330946	5742
Streptococcus sp001556435	3-methyl-2-oxovalerate	Leucine, Isoleucine and Valine Metabolism	-0.0345205	0.0124289	0.0331099	5742
Streptococcus sp001556435	sphingomyelin (d18:2/16:0, d18:1/16:1)*	Sphingomyelins	-0.0344883	0.0125108	0.033311	5742
Intestinimonas massiliensis	X - 17323		-0.0344751	0.0125448	0.0333845	5742
Intestinimonas massiliensis	N2,N2-dimethylguanosine	Purine Metabolism, Guanine containing	-0.0344684	0.0125619	0.0334129	5742
Dysosmobacter sp001916835	alanine	Alanine and Aspartate Metabolism	-0.0344647	0.0125714	0.033421	5742
ER4 sp900317525	guanidinosuccinate	Guanidino and Acetamido Metabolism	0.0469283	0.0125963	0.033453	3126
Streptococcus sp001556435	4-acetamidophenylglucuronide	Drug - Analgesics, Anesthetics	0.0344553	0.0125956	0.033453	5742
Dysosmobacter sp001916835	X - 24801		-0.0506889	0.0127277	0.0337848	2616
ER4 sp900317525	X - 22776		-0.03438	0.0127905	0.0339341	5742
Intestinimonas massiliensis	N6-carboxymethyllysine	Advanced Glycation End-product	0.0343744	0.0128052	0.033956	5742
ER4 sp900317525	N,N-dimethyl-pro-pro	Modified Peptides	0.0343466	0.012878	0.0341316	5742
ER4 sp900317525	N-formylmethionine	Methionine, Cysteine, SAM and Taurine Metabolism	0.0343173	0.012955	0.0343183	5742
ER4 sp900317525	N-lactoyl tyrosine	Tyrosine Metabolism	-0.0342962	0.0130106	0.0344481	5742
Streptococcus sp001556435	cis-4-decenoate (10:1n6)*	Medium Chain Fatty Acid	-0.0342919	0.013022	0.0344606	5742
Dysosmobacter sp001916835	X - 13507		-0.0342659	0.013091	0.0346256	5742
Streptococcus sp001556435	glycocholate	Primary Bile Acid Metabolism	0.0342629	0.0130989	0.0346291	5742
Streptococcus sp001556435	androstenediol (3beta,17beta) monosulfate (1)	Androgenic Steroids	-0.0342445	0.0131483	0.0347419	5742
Dysosmobacter sp001916835	palmitoyl ethanolamide	Endocannabinoid	-0.0465837	0.0132624	0.0350257	3126
ER4 sp900317525	1-palmitoylglycerol (16:0)	Monoacylglycerol	-0.0341972	0.0132751	0.0350413	5742
Intestinimonas massiliensis	X - 25371		0.0341646	0.0133631	0.0352559	5742
Intestinimonas massiliensis	isovalerylcarnitine (C5)	Leucine, Isoleucine and Valine Metabolism	-0.0341258	0.0134688	0.0355166	5742
Intestinimonas massiliensis	palmitoyl dihydrosphingomyelin (d18:0/16:0)*	Dihydrosphingomyelins	0.0341066	0.0135212	0.0356369	5742
Streptococcus sp001556435	N-oleoylserine	Endocannabinoid	-0.0340983	0.013544	0.0356788	5742
Streptococcus sp001556435	alpha-tocopherol	Tocopherol Metabolism	-0.0340792	0.0135964	0.0357989	5742
ER4 sp900317525	butyrylcarnitine (C4)	Fatty Acid Metabolism (also BCAA Metabolism)	-0.0340514	0.013673	0.0359823	5742
Streptococcus sp001556435	1,2,3-benzenetriol sulfate (2)	Chemical	0.034039	0.0137073	0.0360542	5742
Dysosmobacter sp001916835	3-hydroxyhexanoylcarnitine (1)	Fatty Acid Metabolism (Acyl Carnitine, Hydroxy)	-0.0340211	0.0137569	0.0361667	5742
ER4 sp900317525	X - 26109		0.0741528	0.0137656	0.0361712	1240
Dysosmobacter sp001916835	acesulfame	Food Component/Plant	-0.0340112	0.0137847	0.036203	5742
Streptococcus sp001556435	palmitoylcarnitine (C16)	Fatty Acid Metabolism (Acyl Carnitine, Long Chain Saturated)	-0.0340077	0.0137943	0.03621	5742
Dysosmobacter sp001916835	2-ketocaprylate	Leucine, Isoleucine and Valine Metabolism	0.0339783	0.0138765	0.036389	5742
Streptococcus sp001556435	X - 12015		0.0500635	0.0138736	0.036389	2616
ER4 sp900317525	N-lactoyl histidine	Histidine Metabolism	-0.0500574	0.0138851	0.0363933	2616
ER4 sp900317525	pentose acid*	Partially Characterized Molecules	0.0339582	0.013933	0.0364685	5742
ER4 sp900317525	X - 21441		-0.0339578	0.013934	0.0364685	5742
Streptococcus sp001556435	aconitate [cis or trans]	TCA Cycle	-0.0339576	0.0139348	0.0364685	5742
Streptococcus sp001556435	X - 16397		-0.0339537	0.0139455	0.0364782	5742
ER4 sp900317525	3-hydroxystearate	Fatty Acid, Monohydroxy	-0.0339392	0.0139865	0.0365487	5742
Streptococcus sp001556435	2-ethylphenylsulfate	Benzoate Metabolism	-0.033941	0.0139814	0.0365487	5742
Dysosmobacter sp001916835	17alpha-hydroxypregnanolone glucuronide	Pregnenolone Steroids	-0.0499846	0.0140243	0.0366293	2616
Intestinimonas massiliensis	4-hydroxyglutamate	Glutamate Metabolism	-0.0339182	0.0140458	0.0366669	5742
Streptococcus sp001556435	4-imidazoleacetate	Histidine Metabolism	0.0339081	0.0140746	0.0367236	5742
Intestinimonas massiliensis	X - 17654		0.0338935	0.014116	0.0368133	5742
ER4 sp900317525	alanine	Alanine and Aspartate Metabolism	-0.0338713	0.0141793	0.0369413	5742
[truncated: 3,210 more rows]
